# Supplementary material for: Influence of Extraction Solvent on Nontargeted Metabolomics Analysis of Enrichment Reactor Cultures Performing Enhanced Biological Phosphorus Removal (EBPR)
Source: Metabolites. 2021 Apr 26;11(5):269. doi: 10.3390/metabo11050269 (PMC8145293; doi:10.3390/metabo11050269)
Supplement: Supplementary file 1 [file metabolites-11-00269-s001.zip]

Archive with 28 entries (28 files):
- Supplementary_DataFile1_16S_ReactorAB.xlsx
- __MACOSX/._Supplementary_DataFile1_16S_ReactorAB.xlsx
- Fig S8 new.png
- __MACOSX/._Fig S8 new.png
- Fig S5 new.png
- __MACOSX/._Fig S5 new.png
- Fig S4 new.png
- __MACOSX/._Fig S4 new.png
- Fig S3 new.png
- __MACOSX/._Fig S3 new.png
- Fig S2 new.png
- __MACOSX/._Fig S2 new.png
- Supplementary_DataFile4_ReactorB_Pairwise_Postive.xlsx
- __MACOSX/._Supplementary_DataFile4_ReactorB_Pairwise_Postive.xlsx
- Supplementary_DataFile5_ReactorB_Pairwise_Negative.xlsx
- __MACOSX/._Supplementary_DataFile5_ReactorB_Pairwise_Negative.xlsx
- Supplementary_DataFile2_ReactorA_Pairwise_Positive.xlsx
- __MACOSX/._Supplementary_DataFile2_ReactorA_Pairwise_Positive.xlsx
- Supplementary_DataFile3_ReactorA_Pairwise_Negative.xlsx
- __MACOSX/._Supplementary_DataFile3_ReactorA_Pairwise_Negative.xlsx
- Supplementary_Fig7_TIC_Reactor B.pdf
- __MACOSX/._Supplementary_Fig7_TIC_Reactor B.pdf
- Supplementary_Fig6_TIC_Reactor A.pdf
- __MACOSX/._Supplementary_Fig6_TIC_Reactor A.pdf
- Fig S9 new.png
- __MACOSX/._Fig S9 new.png
- Fig S1 new.png
- __MACOSX/._Fig S1 new.png
