# Supplementary material for: Influence of Extraction Solvent on Nontargeted Metabolomics Analysis of Enrichment Reactor Cultures Performing Enhanced Biological Phosphorus Removal (EBPR)
Source: Metabolites. 2021 Apr 26;11(5):269. doi: 10.3390/metabo11050269 (PMC8145293; doi:10.3390/metabo11050269)
Supplement: Supplementary file 1 [file metabolites-11-00269-s001.zip › Supplementary_DataFile1_16S_ReactorAB.xlsx]

## Sheet: Reactor A
Tag	Relative abundance (%)	Cumulative relative abundance	Taxonomic annotation
ASV_1	14.7152	14.7152	Bacteria|Proteobacteria|Gammaproteobacteria|Competibacterales|Competibacteraceae|Candidatus Competibacter
ASV_2	5.24657	19.9617	Bacteria|Actinobacteriota|Actinobacteria|Propionibacteriales|Nocardioidaceae|Marmoricola
ASV_3	4.77745	24.7392	Bacteria|Proteobacteria|Alphaproteobacteria|Defluviicoccales|Defluviicoccaceae|Defluviicoccus
ASV_4	4.42468	29.1639	Bacteria|Proteobacteria|Alphaproteobacteria|Defluviicoccales|Defluviicoccaceae|Defluviicoccus
ASV_5	3.43391	32.5978	Bacteria|Proteobacteria|Gammaproteobacteria|Burkholderiales|Hydrogenophilaceae|Thiobacillus
ASV_6	3.34384	35.9416	Bacteria|Patescibacteria|Saccharimonadia|Saccharimonadales|Saccharimonadaceae|GTL1
ASV_7	3.32883	39.2704	Bacteria|Actinobacteriota|Actinobacteria|Propionibacteriales|Nocardioidaceae|Nocardioides
ASV_8	3.07738	42.3478	Bacteria|Proteobacteria|Gammaproteobacteria|Thiotrichales|Thiotrichaceae|Thiothrix
ASV_9	2.55948	44.9073	Bacteria|Proteobacteria|Alphaproteobacteria|Rickettsiales|SM2D12|NA
ASV_10	2.5107	47.418	Bacteria|Proteobacteria|Gammaproteobacteria|Competibacterales|Competibacteraceae|Candidatus Competibacter
ASV_11	2.28177	49.6998	Bacteria|Proteobacteria|Alphaproteobacteria|Defluviicoccales|Defluviicoccaceae|Defluviicoccus
ASV_12	1.71133	51.4111	Bacteria|Proteobacteria|Gammaproteobacteria|Competibacterales|Competibacteraceae|Candidatus Competibacter
ASV_13	1.57247	52.9836	Bacteria|Bacteroidota|Ignavibacteria|SJA-28|NA|NA
ASV_14	1.47114	54.4547	Bacteria|Proteobacteria|Gammaproteobacteria|Xanthomonadales|Xanthomonadaceae|NA
ASV_15	1.36981	55.8245	Bacteria|Bacteroidota|Bacteroidia|Chitinophagales|Chitinophagaceae|Sediminibacterium
ASV_16	1.36231	57.1868	Bacteria|Proteobacteria|Alphaproteobacteria|Reyranellales|Reyranellaceae|Reyranella
ASV_17	1.34354	58.5304	Bacteria|Bacteroidota|Ignavibacteria|SJA-28|NA|NA
ASV_18	1.32102	59.8514	Bacteria|Proteobacteria|Alphaproteobacteria|Rhizobiales|Hyphomicrobiaceae|Hyphomicrobium
ASV_19	1.28349	61.1349	Bacteria|Proteobacteria|Alphaproteobacteria|Defluviicoccales|Defluviicoccaceae|Defluviicoccus
ASV_20	1.24597	62.3808	Bacteria|Chloroflexi|Anaerolineae|NA|NA|NA
ASV_21	1.17091	63.5518	Bacteria|Bacteroidota|Ignavibacteria|Ignavibacteriales|NA|NA
ASV_22	1.05081	64.6026	Bacteria|Bacteroidota|Ignavibacteria|Ignavibacteriales|Ignavibacteriaceae|Ignavibacterium
ASV_23	1.00953	65.6121	Bacteria|Myxococcota|Polyangia|Polyangiales|Phaselicystidaceae|Phaselicystis
ASV_24	0.881933	66.494	Bacteria|Proteobacteria|Alphaproteobacteria|Defluviicoccales|Defluviicoccaceae|Defluviicoccus
ASV_25	0.859416	67.3534	Bacteria|Proteobacteria|Alphaproteobacteria|Rhodobacterales|Rhodobacteraceae|NA
ASV_26	0.836899	68.1903	Bacteria|Proteobacteria|Alphaproteobacteria|NA|NA|NA
ASV_27	0.810628	69.001	Bacteria|Proteobacteria|Gammaproteobacteria|Competibacterales|Competibacteraceae|Candidatus Contendobacter
ASV_28	0.795617	69.7966	Bacteria|Proteobacteria|Alphaproteobacteria|Caedibacterales|Caedibacteraceae|Caedibacter
ASV_29	0.720558	70.5172	Bacteria|Bacteroidota|Ignavibacteria|SJA-28|NA|NA
ASV_30	0.720558	71.2377	Bacteria|Proteobacteria|Gammaproteobacteria|Burkholderiales|Rhodocyclaceae|Candidatus Accumulibacter
ASV_31	0.720558	71.9583	Bacteria|Proteobacteria|Gammaproteobacteria|Competibacterales|Competibacteraceae|Candidatus Contendobacter
ASV_32	0.720558	72.6788	Bacteria|Proteobacteria|Alphaproteobacteria|Rhodobacterales|Rhodobacteraceae|Rhodobacter
ASV_33	0.713053	73.3919	Bacteria|Bacteroidota|Bacteroidia|Sphingobacteriales|env.OPS 17|NA
ASV_34	0.675524	74.0674	Bacteria|Chloroflexi|Anaerolineae|SBR1031|A4b|NA
ASV_35	0.660512	74.7279	Bacteria|Chloroflexi|Anaerolineae|Caldilineales|Caldilineaceae|NA
ASV_36	0.649253	75.3772	Bacteria|Proteobacteria|Gammaproteobacteria|Competibacterales|Competibacteraceae|Candidatus Competibacter
ASV_37	0.637994	76.0152	Bacteria|Chloroflexi|Anaerolineae|Anaerolineales|Anaerolineaceae|UTCFX1
ASV_38	0.596712	76.6119	Bacteria|Proteobacteria|Alphaproteobacteria|Rhizobiales|Hyphomicrobiaceae|Hyphomicrobium
ASV_39	0.589207	77.2011	Bacteria|Bacteroidota|Bacteroidia|Cytophagales|Microscillaceae|OLB12
ASV_40	0.585454	77.7865	Bacteria|Chloroflexi|Anaerolineae|SBR1031|A4b|NA
ASV_41	0.566689	78.3532	Bacteria|Bacteroidota|Bacteroidia|Sphingobacteriales|env.OPS 17|NA
ASV_42	0.559183	78.9124	Bacteria|Chloroflexi|Anaerolineae|SBR1031|A4b|NA
ASV_43	0.551678	79.4641	Bacteria|Proteobacteria|Alphaproteobacteria|Sphingomonadales|Sphingomonadaceae|Sphingopyxis
ASV_44	0.551678	80.0158	Bacteria|Proteobacteria|Alphaproteobacteria|Rhizobiales|Xanthobacteraceae|NA
ASV_45	0.510396	80.5262	Bacteria|Chloroflexi|Anaerolineae|SBR1031|A4b|NA
ASV_46	0.491631	81.0178	Bacteria|Proteobacteria|Alphaproteobacteria|Defluviicoccales|Defluviicoccaceae|Defluviicoccus
ASV_47	0.461608	81.4794	Bacteria|Actinobacteriota|Actinobacteria|Micrococcales|Micrococcaceae|Glutamicibacter
ASV_48	0.43909	81.9185	Bacteria|Proteobacteria|Alphaproteobacteria|Rhizobiales|Rhizobiaceae|Neorhizobium
ASV_49	0.394055	82.3125	Bacteria|Proteobacteria|Alphaproteobacteria|Rhizobiales|Beijerinckiaceae|alphaI cluster
ASV_50	0.394055	82.7066	Bacteria|Bacteroidota|Bacteroidia|Cytophagales|Spirosomaceae|Runella
ASV_51	0.38655	83.0931	Bacteria|Chloroflexi|Anaerolineae|Anaerolineales|Anaerolineaceae|NA
ASV_52	0.375291	83.4684	Bacteria|Proteobacteria|Gammaproteobacteria|Xanthomonadales|Rhodanobacteraceae|NA
ASV_53	0.367785	83.8362	Bacteria|Chloroflexi|Anaerolineae|1-20|NA|NA
ASV_54	0.356526	84.1927	Bacteria|Bacteroidota|Bacteroidia|Chitinophagales|Chitinophagaceae|NA
ASV_55	0.352773	84.5455	Bacteria|Proteobacteria|Alphaproteobacteria|Rhizobiales|Rhizobiales Incertae Sedis|Phreatobacter
ASV_56	0.345268	84.8908	Bacteria|Bacteroidota|Bacteroidia|Sphingobacteriales|Lentimicrobiaceae|Lentimicrobium
ASV_57	0.334009	85.2248	Bacteria|Proteobacteria|Alphaproteobacteria|Rhodobacterales|Rhodobacteraceae|Paenirhodobacter
ASV_58	0.330256	85.5551	Bacteria|Bacteroidota|Kapabacteria|Kapabacteriales|NA|NA
ASV_59	0.32275	85.8778	Bacteria|Proteobacteria|Alphaproteobacteria|Rhizobiales|Xanthobacteraceae|Afipia
ASV_60	0.318997	86.1968	Bacteria|Bacteroidota|Bacteroidia|Flavobacteriales|Flavobacteriaceae|Flavobacterium
ASV_61	0.285221	86.482	Bacteria|Proteobacteria|Alphaproteobacteria|Rhizobiales|Rhizobiales Incertae Sedis|Phreatobacter
ASV_62	0.285221	86.7672	Bacteria|Proteobacteria|Gammaproteobacteria|Xanthomonadales|Xanthomonadaceae|Pseudoxanthomonas
ASV_63	0.277715	87.045	Bacteria|Proteobacteria|Gammaproteobacteria|Burkholderiales|Rhodocyclaceae|Dechloromonas
ASV_64	0.273962	87.3189	Bacteria|Proteobacteria|Gammaproteobacteria|Xanthomonadales|Xanthomonadaceae|NA
ASV_65	0.270209	87.5891	Bacteria|Patescibacteria|Berkelbacteria|NA|NA|NA
ASV_66	0.262704	87.8518	Bacteria|Proteobacteria|Gammaproteobacteria|Burkholderiales|Comamonadaceae|Ottowia
ASV_67	0.23268	88.0845	Bacteria|Proteobacteria|Alphaproteobacteria|Rhizobiales|Rhizobiales Incertae Sedis|Phreatobacter
ASV_68	0.23268	88.3172	Bacteria|Proteobacteria|Alphaproteobacteria|Defluviicoccales|Defluviicoccaceae|Defluviicoccus
ASV_69	0.228927	88.5461	Bacteria|Proteobacteria|Alphaproteobacteria|Rhizobiales|Xanthobacteraceae|NA
ASV_70	0.221422	88.7675	Bacteria|Chloroflexi|Anaerolineae|SBR1031|A4b|NA
ASV_71	0.213916	88.9815	Bacteria|Actinobacteriota|Actinobacteria|NA|NA|NA
ASV_72	0.210163	89.1916	Bacteria|Bacteroidota|Bacteroidia|NA|NA|NA
ASV_73	0.20641	89.398	Bacteria|Cyanobacteria|Vampirivibrionia|Vampirovibrionales|Vampirovibrionaceae|Vampirovibrio
ASV_74	0.20641	89.6044	Bacteria|Proteobacteria|Alphaproteobacteria|Rhizobiales|Rhizobiaceae|Allorhizobium-Neorhizobium-Pararhizobium-Rhizobium
ASV_75	0.198904	89.8033	Bacteria|Chloroflexi|Anaerolineae|SBR1031|A4b|NA
ASV_76	0.195151	89.9985	Bacteria|Acidobacteriota|Blastocatellia|Blastocatellales|Blastocatellaceae|Aridibacter
ASV_77	0.195151	90.1937	Bacteria|Chloroflexi|Anaerolineae|Anaerolineales|Anaerolineaceae|NA
ASV_78	0.195151	90.3888	Bacteria|Bacteroidota|Bacteroidia|Chitinophagales|Chitinophagaceae|Terrimonas
ASV_79	0.191398	90.5802	Bacteria|Chloroflexi|Anaerolineae|Anaerolineales|Anaerolineaceae|NA
ASV_80	0.191398	90.7716	Bacteria|Proteobacteria|Alphaproteobacteria|Rhizobiales|Beijerinckiaceae|Bosea
ASV_81	0.183893	90.9555	Bacteria|Gemmatimonadota|Gemmatimonadetes|Gemmatimonadales|Gemmatimonadaceae|Gemmatimonas
ASV_82	0.183893	91.1394	Bacteria|Bacteroidota|Bacteroidia|Flavobacteriales|Weeksellaceae|Chryseobacterium
ASV_83	0.18014	91.3195	Bacteria|Proteobacteria|Gammaproteobacteria|Burkholderiales|Rhodocyclaceae|NA
ASV_84	0.18014	91.4997	Bacteria|Proteobacteria|Alphaproteobacteria|Rhizobiales|Rhizobiaceae|Mesorhizobium
ASV_85	0.176387	91.676	Bacteria|Chloroflexi|Anaerolineae|Ardenticatenales|NA|NA
ASV_86	0.172634	91.8487	Bacteria|Proteobacteria|Gammaproteobacteria|Burkholderiales|Burkholderiaceae|Polynucleobacter
ASV_87	0.157622	92.0063	Bacteria|Proteobacteria|Gammaproteobacteria|Burkholderiales|Rhodocyclaceae|Azospira
ASV_88	0.157622	92.1639	Bacteria|Chloroflexi|Anaerolineae|SBR1031|A4b|NA
ASV_89	0.150116	92.314	Bacteria|Bacteroidota|Kapabacteria|Kapabacteriales|NA|NA
ASV_90	0.146363	92.4604	Bacteria|Proteobacteria|Alphaproteobacteria|Defluviicoccales|Defluviicoccaceae|Defluviicoccus
ASV_91	0.142611	92.603	Bacteria|Bacteroidota|Bacteroidia|Chitinophagales|Saprospiraceae|OLB8
ASV_92	0.138858	92.7419	Bacteria|Bacteroidota|Bacteroidia|Sphingobacteriales|env.OPS 17|NA
ASV_93	0.135105	92.877	Bacteria|Proteobacteria|Alphaproteobacteria|Rickettsiales|Mitochondria|NA
ASV_94	0.131352	93.0083	Bacteria|Myxococcota|Polyangia|mle1-27|NA|NA
ASV_95	0.123846	93.1322	Bacteria|Proteobacteria|Alphaproteobacteria|Rhizobiales|Pleomorphomonadaceae|NA
ASV_96	0.123846	93.256	Bacteria|Proteobacteria|Alphaproteobacteria|Rhodospirillales|NA|NA
ASV_97	0.123846	93.3799	Bacteria|Proteobacteria|Gammaproteobacteria|Burkholderiales|SC-I-84|NA
ASV_98	0.120093	93.5	Bacteria|Cyanobacteria|Sericytochromatia|NA|NA|NA
ASV_99	0.11634	93.6163	Bacteria|Proteobacteria|Alphaproteobacteria|Rhizobiales|Hyphomicrobiaceae|Pedomicrobium
ASV_100	0.112587	93.7289	Bacteria|Bacteroidota|Bacteroidia|Sphingobacteriales|env.OPS 17|NA
ASV_101	0.112587	93.8415	Bacteria|Chloroflexi|Anaerolineae|SBR1031|A4b|NA
ASV_102	0.112587	93.9541	Bacteria|Proteobacteria|Gammaproteobacteria|Burkholderiales|Comamonadaceae|NA
ASV_103	0.105081	94.0591	Bacteria|Chloroflexi|Anaerolineae|Ardenticatenales|Ardenticatenaceae|NA
ASV_104	0.105081	94.1642	Bacteria|Chloroflexi|Anaerolineae|SBR1031|A4b|NA
ASV_105	0.105081	94.2693	Bacteria|Proteobacteria|Gammaproteobacteria|Xanthomonadales|Rhodanobacteraceae|Dokdonella
ASV_106	0.101329	94.3706	Bacteria|Bacteroidota|Rhodothermia|Rhodothermales|Rhodothermaceae|NA
ASV_107	0.101329	94.472	Bacteria|Proteobacteria|Alphaproteobacteria|Sphingomonadales|Sphingomonadaceae|Novosphingobium
ASV_108	0.101329	94.5733	Bacteria|Chloroflexi|Chloroflexia|Chloroflexales|Roseiflexaceae|NA
ASV_109	0.101329	94.6746	Bacteria|Bacteroidota|Bacteroidia|Chitinophagales|Chitinophagaceae|Edaphobaculum
ASV_110	0.101329	94.776	Bacteria|Proteobacteria|Alphaproteobacteria|Caulobacterales|Caulobacteraceae|Brevundimonas
ASV_111	0.0975756	94.8735	Bacteria|Proteobacteria|Alphaproteobacteria|Rhizobiales|Rhizobiales Incertae Sedis|Phreatobacter
ASV_112	0.0938227	94.9673	Bacteria|Proteobacteria|Alphaproteobacteria|Rhizobiales|NA|NA
ASV_113	0.0900698	95.0574	Bacteria|Proteobacteria|Gammaproteobacteria|Burkholderiales|Rhodocyclaceae|Azospira
ASV_114	0.0863169	95.1437	Bacteria|Proteobacteria|Alphaproteobacteria|Rhizobiales|Rhizobiaceae|Mesorhizobium
ASV_115	0.082564	95.2263	Bacteria|Chloroflexi|Chloroflexia|Chloroflexales|Chloroflexaceae|Oscillochloris
ASV_116	0.082564	95.3089	Bacteria|Chloroflexi|Anaerolineae|Caldilineales|Caldilineaceae|NA
ASV_117	0.0788111	95.3877	Bacteria|Proteobacteria|Alphaproteobacteria|Rhizobiales|Hyphomicrobiaceae|Hyphomicrobium
ASV_118	0.0750582	95.4627	Bacteria|Proteobacteria|Alphaproteobacteria|Acetobacterales|Acetobacteraceae|Rhodovastum
ASV_119	0.0750582	95.5378	Bacteria|Proteobacteria|Alphaproteobacteria|Rhizobiales|A0839|NA
ASV_120	0.0750582	95.6128	Bacteria|Proteobacteria|Alphaproteobacteria|Ferrovibrionales|NA|NA
ASV_121	0.0750582	95.6879	Bacteria|Bacteroidota|Bacteroidia|Chitinophagales|Chitinophagaceae|Terrimonas
ASV_122	0.0750582	95.763	Bacteria|Proteobacteria|Gammaproteobacteria|Burkholderiales|Rhodocyclaceae|Dechloromonas
ASV_123	0.0713053	95.8343	Bacteria|Bacteroidota|Bacteroidia|Cytophagales|Spirosomaceae|NA
ASV_124	0.0713053	95.9056	Bacteria|Chloroflexi|Anaerolineae|SBR1031|A4b|NA
ASV_125	0.0713053	95.9769	Bacteria|WPS-2|NA|NA|NA|NA
ASV_126	0.0713053	96.0482	Bacteria|Myxococcota|Polyangia|mle1-27|NA|NA
ASV_127	0.0713053	96.1195	Bacteria|Proteobacteria|Alphaproteobacteria|Rhizobiales|Rhizobiaceae|Allorhizobium-Neorhizobium-Pararhizobium-Rhizobium
ASV_128	0.0713053	96.1908	Bacteria|Actinobacteriota|Actinobacteria|PeM15|NA|NA
ASV_129	0.0713053	96.2621	Bacteria|Chloroflexi|Anaerolineae|Anaerolineales|Anaerolineaceae|UTCFX1
ASV_130	0.0713053	96.3334	Bacteria|Chloroflexi|Anaerolineae|Anaerolineales|Anaerolineaceae|UTCFX1
ASV_131	0.0675524	96.401	Bacteria|Myxococcota|Polyangia|mle1-27|NA|NA
ASV_132	0.0637994	96.4648	Bacteria|Actinobacteriota|Thermoleophilia|Solirubrobacterales|67-14|NA
ASV_133	0.0637994	96.5286	Bacteria|Actinobacteriota|Acidimicrobiia|Microtrichales|Microtrichaceae|NA
ASV_134	0.0637994	96.5924	Bacteria|Verrucomicrobiota|Verrucomicrobiae|Opitutales|Opitutaceae|Cephaloticoccus
ASV_135	0.0637994	96.6562	Bacteria|Actinobacteriota|Acidimicrobiia|Microtrichales|Iamiaceae|Iamia
ASV_136	0.0637994	96.72	Bacteria|Proteobacteria|Alphaproteobacteria|Sphingomonadales|Sphingomonadaceae|Sphingosinicella
ASV_137	0.0637994	96.7838	Bacteria|Proteobacteria|Alphaproteobacteria|Rhodobacterales|Rhodobacteraceae|Paracoccus
ASV_138	0.0637994	96.8476	Bacteria|Proteobacteria|Alphaproteobacteria|Reyranellales|Reyranellaceae|Reyranella
ASV_139	0.0600465	96.9076	Bacteria|Actinobacteriota|Actinobacteria|Propionibacteriales|Nocardioidaceae|Nocardioides
ASV_140	0.0600465	96.9676	Bacteria|Proteobacteria|Alphaproteobacteria|Rhizobiales|NA|NA
ASV_141	0.0600465	97.0277	Bacteria|Chloroflexi|Chloroflexia|Chloroflexales|NA|NA
ASV_142	0.0600465	97.0877	Bacteria|Proteobacteria|Gammaproteobacteria|Competibacterales|Competibacteraceae|Candidatus Competibacter
ASV_143	0.0600465	97.1478	Bacteria|Proteobacteria|Alphaproteobacteria|Rhizobiales|Hyphomicrobiaceae|Hyphomicrobium
ASV_144	0.0562936	97.2041	Bacteria|WPS-2|NA|NA|NA|NA
ASV_145	0.0562936	97.2604	Bacteria|Spirochaetota|Spirochaetia|Spirochaetales|Spirochaetaceae|NA
ASV_146	0.0562936	97.3167	Bacteria|Proteobacteria|Alphaproteobacteria|NA|NA|NA
ASV_147	0.0562936	97.373	Bacteria|Proteobacteria|Alphaproteobacteria|Rhizobiales|Pleomorphomonadaceae|NA
ASV_148	0.0562936	97.4293	Bacteria|Proteobacteria|Alphaproteobacteria|Defluviicoccales|Defluviicoccaceae|Defluviicoccus
ASV_149	0.0562936	97.4856	Bacteria|Proteobacteria|Alphaproteobacteria|Caulobacterales|Caulobacteraceae|Brevundimonas
ASV_150	0.0525407	97.5381	Bacteria|Myxococcota|Myxococcia|Myxococcales|Myxococcaceae|P3OB-42
ASV_151	0.0525407	97.5906	Bacteria|Chloroflexi|Anaerolineae|SBR1031|A4b|NA
ASV_152	0.0525407	97.6432	Bacteria|Proteobacteria|Alphaproteobacteria|Rhizobiales|Xanthobacteraceae|Xanthobacter
ASV_153	0.0525407	97.6957	Bacteria|Proteobacteria|Gammaproteobacteria|Xanthomonadales|Rhodanobacteraceae|NA
ASV_154	0.0487878	97.7445	Bacteria|Actinobacteriota|Acidimicrobiia|Microtrichales|Ilumatobacteraceae|CL500-29 marine group
ASV_155	0.0487878	97.7933	Bacteria|Bacteroidota|Chlorobia|Chlorobiales|Chlorobiaceae|Chlorobium
ASV_156	0.0487878	97.8421	Bacteria|Firmicutes|Bacilli|Lactobacillales|Enterococcaceae|Enterococcus
ASV_157	0.0487878	97.8909	Bacteria|Proteobacteria|Alphaproteobacteria|Rhizobiales|Xanthobacteraceae|Pseudorhodoplanes
ASV_158	0.0487878	97.9397	Bacteria|Bacteroidota|Bacteroidia|Sphingobacteriales|env.OPS 17|NA
ASV_159	0.0450349	97.9847	Bacteria|Nitrospirota|Nitrospiria|Nitrospirales|Nitrospiraceae|Nitrospira
ASV_160	0.0450349	98.0297	Bacteria|Verrucomicrobiota|Verrucomicrobiae|Opitutales|Opitutaceae|Lacunisphaera
ASV_161	0.0450349	98.0748	Bacteria|Proteobacteria|Alphaproteobacteria|NA|NA|NA
ASV_162	0.041282	98.116	Bacteria|Chloroflexi|Anaerolineae|Caldilineales|Caldilineaceae|NA
ASV_163	0.041282	98.1573	Bacteria|Proteobacteria|Alphaproteobacteria|Rhodospirillales|Rhodospirillaceae|NA
ASV_164	0.041282	98.1986	Bacteria|Proteobacteria|Gammaproteobacteria|Competibacterales|Competibacteraceae|Candidatus Competibacter
ASV_165	0.041282	98.2399	Bacteria|Actinobacteriota|Actinobacteria|Micrococcales|Microbacteriaceae|Microbacterium
ASV_166	0.041282	98.2812	Bacteria|Proteobacteria|Gammaproteobacteria|Xanthomonadales|Xanthomonadaceae|Lysobacter
ASV_167	0.041282	98.3224	Bacteria|Actinobacteriota|Thermoleophilia|Solirubrobacterales|67-14|NA
ASV_168	0.0375291	98.36	Bacteria|Myxococcota|Polyangia|Polyangiales|Sandaracinaceae|Sandaracinus
ASV_169	0.0375291	98.3975	Bacteria|Proteobacteria|Alphaproteobacteria|Defluviicoccales|Defluviicoccaceae|Defluviicoccus
ASV_170	0.0375291	98.435	Bacteria|Proteobacteria|Gammaproteobacteria|Burkholderiales|Rhodocyclaceae|NA
ASV_171	0.0375291	98.4726	Bacteria|Chloroflexi|Anaerolineae|Caldilineales|Caldilineaceae|NA
ASV_172	0.0375291	98.5101	Bacteria|Proteobacteria|Alphaproteobacteria|Rhizobiales|Rhizobiaceae|Shinella
ASV_173	0.0375291	98.5476	Bacteria|Proteobacteria|Gammaproteobacteria|Burkholderiales|Comamonadaceae|Rivibacter
ASV_174	0.0337762	98.5814	Bacteria|Spirochaetota|Leptospirae|Leptospirales|Leptospiraceae|NA
ASV_175	0.0337762	98.6152	Bacteria|Bacteroidota|Bacteroidia|Chitinophagales|Saprospiraceae|Phaeodactylibacter
ASV_176	0.0337762	98.649	Bacteria|Proteobacteria|Gammaproteobacteria|Burkholderiales|Rhodocyclaceae|Azovibrio
ASV_177	0.0337762	98.6827	Bacteria|Proteobacteria|Alphaproteobacteria|Rhodobacterales|Rhodobacteraceae|Paracoccus
ASV_178	0.0337762	98.7165	Bacteria|Chloroflexi|Anaerolineae|SBR1031|A4b|NA
ASV_179	0.0337762	98.7503	Bacteria|Actinobacteriota|Actinobacteria|PeM15|NA|NA
ASV_180	0.0300233	98.7803	Bacteria|Chloroflexi|Anaerolineae|SBR1031|A4b|NA
ASV_181	0.0300233	98.8103	Bacteria|Bacteroidota|Ignavibacteria|SJA-28|NA|NA
ASV_182	0.0300233	98.8404	Bacteria|Cyanobacteria|Cyanobacteriia|Chloroplast|NA|NA
ASV_183	0.0300233	98.8704	Bacteria|Chloroflexi|Anaerolineae|Anaerolineales|Anaerolineaceae|NA
ASV_184	0.0300233	98.9004	Bacteria|Chloroflexi|Anaerolineae|SBR1031|A4b|NA
ASV_185	0.0300233	98.9304	Bacteria|Actinobacteriota|Actinobacteria|Propionibacteriales|Propionibacteriaceae|Propionicimonas
ASV_186	0.0300233	98.9604	Bacteria|Bacteroidota|Bacteroidia|Flavobacteriales|Weeksellaceae|NA
ASV_187	0.0300233	98.9905	Bacteria|Chloroflexi|Anaerolineae|1-20|NA|NA
ASV_188	0.0300233	99.0205	Bacteria|Proteobacteria|Alphaproteobacteria|Rhizobiales|Rhizobiales Incertae Sedis|Phreatobacter
ASV_189	0.0262704	99.0468	Bacteria|Bdellovibrionota|Oligoflexia|0319-6G20|NA|NA
ASV_190	0.0262704	99.073	Bacteria|NA|NA|NA|NA|NA
ASV_191	0.0262704	99.0993	Bacteria|Bacteroidota|Bacteroidia|Chitinophagales|Saprospiraceae|NA
ASV_192	0.0262704	99.1256	Bacteria|Chloroflexi|Anaerolineae|SBR1031|A4b|NA
ASV_193	0.0262704	99.1518	Bacteria|Proteobacteria|Gammaproteobacteria|Coxiellales|Coxiellaceae|Coxiella
ASV_194	0.0262704	99.1781	Bacteria|Bacteroidota|Bacteroidia|NA|NA|NA
ASV_195	0.0262704	99.2044	Bacteria|Proteobacteria|Alphaproteobacteria|Caulobacterales|Caulobacteraceae|Phenylobacterium
ASV_196	0.0262704	99.2307	Bacteria|Proteobacteria|Alphaproteobacteria|Rhizobiales|NA|NA
ASV_197	0.0262704	99.2569	Bacteria|Proteobacteria|Alphaproteobacteria|Rhizobiales|Beijerinckiaceae|Methylocystis
ASV_198	0.0262704	99.2832	Bacteria|Bacteroidota|Bacteroidia|Flavobacteriales|Flavobacteriaceae|Flavobacterium
ASV_199	0.0262704	99.3095	Bacteria|Proteobacteria|Gammaproteobacteria|Burkholderiales|SC-I-84|NA
ASV_200	0.0262704	99.3357	Bacteria|Proteobacteria|Gammaproteobacteria|Burkholderiales|Comamonadaceae|Acidovorax
ASV_201	0.0225175	99.3583	Bacteria|Chloroflexi|Chloroflexia|Chloroflexales|Herpetosiphonaceae|Herpetosiphon
ASV_202	0.0225175	99.3808	Bacteria|Proteobacteria|Alphaproteobacteria|Elsterales|Elsteraceae|Elstera
ASV_203	0.0225175	99.4033	Bacteria|Hydrogenedentes|Hydrogenedentia|Hydrogenedentiales|Hydrogenedensaceae|NA
ASV_204	0.0225175	99.4258	Bacteria|Chloroflexi|Chloroflexia|Thermomicrobiales|JG30-KF-CM45|NA
ASV_205	0.0225175	99.4483	Bacteria|Bacteroidota|Bacteroidia|Sphingobacteriales|NS11-12 marine group|NA
ASV_206	0.0225175	99.4708	Bacteria|Bacteroidota|Bacteroidia|Chitinophagales|Chitinophagaceae|Flavitalea
ASV_207	0.0225175	99.4934	Bacteria|Actinobacteriota|Actinobacteria|Micrococcales|Microbacteriaceae|Schumannella
ASV_208	0.0225175	99.5159	Bacteria|Chloroflexi|Anaerolineae|SBR1031|A4b|NA
ASV_209	0.0225175	99.5384	Bacteria|Gemmatimonadota|Gemmatimonadetes|Gemmatimonadales|Gemmatimonadaceae|NA
ASV_210	0.0187645	99.5572	Bacteria|Desulfobacterota|Desulfuromonadia|PB19|NA|NA
ASV_211	0.0187645	99.5759	Bacteria|Planctomycetota|Planctomycetes|Planctomycetales|NA|NA
ASV_212	0.0187645	99.5947	Bacteria|Planctomycetota|Phycisphaerae|Phycisphaerales|Phycisphaeraceae|SM1A02
ASV_213	0.0187645	99.6135	Bacteria|Bacteroidota|Bacteroidia|Sphingobacteriales|Sphingobacteriaceae|Sphingobacterium
ASV_214	0.0187645	99.6322	Bacteria|Patescibacteria|Saccharimonadia|Saccharimonadales|Saccharimonadaceae|TM7a
ASV_215	0.0187645	99.651	Bacteria|Bacteroidota|Bacteroidia|Sphingobacteriales|NS11-12 marine group|NA
ASV_216	0.0187645	99.6697	Bacteria|Proteobacteria|Gammaproteobacteria|Legionellales|Legionellaceae|Legionella
ASV_217	0.0187645	99.6885	Bacteria|Chloroflexi|KD4-96|NA|NA|NA
ASV_218	0.0187645	99.7073	Bacteria|Proteobacteria|Gammaproteobacteria|Burkholderiales|Nitrosomonadaceae|oc32
ASV_219	0.0187645	99.726	Bacteria|Proteobacteria|Alphaproteobacteria|Holosporales|Holosporaceae|NA
ASV_220	0.0187645	99.7448	Bacteria|Proteobacteria|Alphaproteobacteria|Sphingomonadales|Sphingomonadaceae|Sphingobium
ASV_221	0.0187645	99.7636	Bacteria|Actinobacteriota|Actinobacteria|PeM15|NA|NA
ASV_222	0.0187645	99.7823	Bacteria|Proteobacteria|Gammaproteobacteria|Xanthomonadales|NA|NA
ASV_223	0.0187645	99.8011	Bacteria|Proteobacteria|Gammaproteobacteria|Burkholderiales|Burkholderiaceae|Ralstonia
ASV_224	0.0150116	99.8161	Bacteria|NA|NA|NA|NA|NA
ASV_225	0.0150116	99.8311	Bacteria|Proteobacteria|Alphaproteobacteria|Caedibacterales|Caedibacteraceae|NA
ASV_226	0.0150116	99.8461	Bacteria|Bacteroidota|Bacteroidia|Chitinophagales|Chitinophagaceae|Edaphobaculum
ASV_227	0.0150116	99.8611	Bacteria|Proteobacteria|Alphaproteobacteria|Rhizobiales|Rhizobiaceae|Shinella
ASV_228	0.0150116	99.8762	Bacteria|Proteobacteria|Gammaproteobacteria|Burkholderiales|SC-I-84|NA
ASV_229	0.0150116	99.8912	Bacteria|Proteobacteria|Alphaproteobacteria|Rhizobiales|NA|NA
ASV_230	0.0112587	99.9024	Bacteria|Actinobacteriota|Thermoleophilia|Gaiellales|NA|NA
ASV_231	0.0112587	99.9137	Bacteria|Bacteroidota|Bacteroidia|NA|NA|NA
ASV_232	0.0112587	99.9249	Bacteria|Proteobacteria|Gammaproteobacteria|Gammaproteobacteria Incertae Sedis|Unknown Family|Candidatus Berkiella
ASV_233	0.00750582	99.9324	Bacteria|Patescibacteria|NA|NA|NA|NA
ASV_234	0.00750582	99.94	Bacteria|Actinobacteriota|Actinobacteria|Corynebacteriales|Tsukamurellaceae|Tsukamurella
ASV_235	0.00750582	99.9475	Bacteria|Bdellovibrionota|Bdellovibrionia|Bacteriovoracales|Bacteriovoracaceae|Peredibacter
ASV_236	0.00750582	99.955	Bacteria|NA|NA|NA|NA|NA
ASV_237	0.00750582	99.9625	Bacteria|Spirochaetota|Leptospirae|Leptospirales|Leptospiraceae|Leptonema
ASV_238	0.00750582	99.97	Bacteria|Hydrogenedentes|Hydrogenedentia|Hydrogenedentiales|Hydrogenedensaceae|NA
ASV_239	0.00750582	99.9775	Bacteria|Chloroflexi|Chloroflexia|Chloroflexales|Roseiflexaceae|NA
ASV_240	0.00750582	99.985	Bacteria|Chloroflexi|Anaerolineae|SBR1031|A4b|NA
ASV_241	0.00750582	99.9925	Bacteria|Bacteroidota|Bacteroidia|Cytophagales|Cytophagaceae|Cytophaga
ASV_242	0.00750582	100	Bacteria|Proteobacteria|Alphaproteobacteria|Rhizobiales|Rhizobiales Incertae Sedis|NA

## Sheet: Reactor B
Tag	Relative abundance (%)	Cumulative relative abundance	Taxonomic annotation
ASV_1	23.1344	23.1344	Bacteria|Actinobacteria|Actinobacteria|Propionibacteriales|Nocardioidaceae|Nocardioides|NA
ASV_2	13.5381	36.6726	Bacteria|Proteobacteria|Alphaproteobacteria|Rhizobiales|Beijerinckiaceae|NA|NA
ASV_3	6.49042	43.163	Bacteria|Actinobacteria|Actinobacteria|Propionibacteriales|Propionibacteriaceae|Propionicicella|NA
ASV_4	3.18744	46.3504	Bacteria|Actinobacteria|Actinobacteria|Propionibacteriales|Propionibacteriaceae|Propioniciclava|NA
ASV_5	3.03792	49.3883	Bacteria|Actinobacteria|Actinobacteria|Propionibacteriales|Nocardioidaceae|Marmoricola|NA
ASV_6	2.94278	52.3311	Bacteria|Actinobacteria|Actinobacteria|PeM15|NA|NA|NA
ASV_7	2.90879	55.2399	Bacteria|Actinobacteria|Actinobacteria|Propionibacteriales|Propionibacteriaceae|Propionicicella|NA
ASV_8	2.34471	57.5846	Bacteria|Chloroflexi|Anaerolineae|Ardenticatenales|NA|NA|NA
ASV_9	2.24276	59.8274	Bacteria|Actinobacteria|Actinobacteria|Propionibacteriales|Propionibacteriaceae|Propionicicella|NA
ASV_10	2.19519	62.0226	Bacteria|Actinobacteria|Actinobacteria|Propionibacteriales|Propionibacteriaceae|Propioniciclava|NA
ASV_11	1.95732	63.9799	Bacteria|Chloroflexi|Chloroflexia|Chloroflexales|Roseiflexaceae|Kouleothrix|NA
ASV_12	1.6379	65.6178	Bacteria|Actinobacteria|Actinobacteria|Micrococcales|Intrasporangiaceae|Tetrasphaera|NA
ASV_13	1.55634	67.1741	Bacteria|Chloroflexi|Anaerolineae|SBR1031|NA|NA|NA
ASV_14	1.46119	68.6353	Bacteria|Proteobacteria|Gammaproteobacteria|Betaproteobacteriales|Rhodocyclaceae|Dechloromonas|NA
ASV_15	1.33206	69.9674	Bacteria|Proteobacteria|Gammaproteobacteria|Betaproteobacteriales|Hydrogenophilaceae|Thiobacillus|NA
ASV_16	1.33206	71.2994	Bacteria|Actinobacteria|Actinobacteria|Propionibacteriales|Nocardioidaceae|Marmoricola|NA
ASV_17	1.2641	72.5635	Bacteria|Chloroflexi|Chloroflexia|Chloroflexales|Chloroflexaceae|Candidatus_Chloroploca|NA
ASV_18	1.23692	73.8005	Bacteria|Patescibacteria|Saccharimonadia|Saccharimonadales|NA|NA|NA
ASV_19	1.20294	75.0034	Bacteria|Bacteroidetes|Ignavibacteria|SJA-28|NA|NA|NA
ASV_20	1.18934	76.1927	Bacteria|Proteobacteria|Gammaproteobacteria|Betaproteobacteriales|Hydrogenophilaceae|Thiobacillus|NA
ASV_21	1.16216	77.3549	Bacteria|Proteobacteria|Alphaproteobacteria|Rhizobiales|Beijerinckiaceae|NA|NA
ASV_22	1.11458	78.4695	Bacteria|Proteobacteria|Gammaproteobacteria|Competibacterales|Competibacteraceae|Candidatus_Competibacter|NA
ASV_23	1.06021	79.5297	Bacteria|Proteobacteria|Alphaproteobacteria|Caulobacterales|Caulobacteraceae|Brevundimonas|NA
ASV_24	0.876716	80.4064	Bacteria|Proteobacteria|Gammaproteobacteria|Betaproteobacteriales|Rhodocyclaceae|Candidatus_Accumulibacter|NA
ASV_25	0.81555	81.222	Bacteria|Chloroflexi|Anaerolineae|Jan-20|NA|NA|NA
ASV_26	0.672829	81.8948	Bacteria|Chloroflexi|Anaerolineae|Ardenticatenales|NA|NA|NA
ASV_27	0.659236	82.554	Bacteria|Chloroflexi|Anaerolineae|Caldilineales|Caldilineaceae|NA|NA
ASV_28	0.65244	83.2065	Bacteria|Acidobacteria|Blastocatellia_(Subgroup_4)|Blastocatellales|Blastocatellaceae|JGI_0001001-H03|NA
ASV_29	0.591274	83.7977	Bacteria|Bacteroidetes|Ignavibacteria|OPB56|NA|NA|NA
ASV_30	0.564089	84.3618	Bacteria|Proteobacteria|Alphaproteobacteria|Rhizobiales|Xanthobacteraceae|NA|NA
ASV_31	0.5437	84.9055	Bacteria|Proteobacteria|Alphaproteobacteria|Rhizobiales|Beijerinckiaceae|NA|NA
ASV_32	0.516515	85.422	Bacteria|Bacteroidetes|Ignavibacteria|OPB56|NA|NA|NA
ASV_33	0.468941	85.891	Bacteria|Actinobacteria|Actinobacteria|Micrococcales|Dermatophilaceae|Kineosphaera|NA
ASV_34	0.43496	86.3259	Bacteria|Actinobacteria|Actinobacteria|Propionibacteriales|Propionibacteriaceae|Propioniciclava|NA
ASV_35	0.387386	86.7133	Bacteria|Proteobacteria|Alphaproteobacteria|Rhizobiales|Beijerinckiaceae|NA|NA
ASV_36	0.38059	87.0939	Bacteria|Actinobacteria|Actinobacteria|Propionibacteriales|Propionibacteriaceae|Propioniciclava|NA
ASV_37	0.360201	87.4541	Bacteria|Chloroflexi|Chloroflexia|Chloroflexales|Chloroflexaceae|Chloronema|NA
ASV_38	0.353405	87.8075	Bacteria|Cyanobacteria|Melainabacteria|Obscuribacterales|NA|NA|NA
ASV_39	0.339812	88.1473	Bacteria|Actinobacteria|Actinobacteria|Micrococcales|Intrasporangiaceae|Tetrasphaera|elongata
ASV_40	0.312627	88.46	Bacteria|Bacteroidetes|NA|NA|NA|NA|NA
ASV_41	0.305831	88.7658	Bacteria|Proteobacteria|Gammaproteobacteria|Competibacterales|Competibacteraceae|Candidatus_Competibacter|NA
ASV_42	0.299035	89.0648	Bacteria|Bacteroidetes|Bacteroidia|Chitinophagales|Chitinophagaceae|Terrimonas|NA
ASV_43	0.299035	89.3639	Bacteria|Proteobacteria|Gammaproteobacteria|Betaproteobacteriales|Hydrogenophilaceae|Thiobacillus|NA
ASV_44	0.27185	89.6357	Bacteria|Patescibacteria|Saccharimonadia|Saccharimonadales|NA|NA|NA
ASV_45	0.27185	89.9076	Bacteria|Bacteroidetes|Bacteroidia|Chitinophagales|Chitinophagaceae|Niabella|NA
ASV_46	0.265054	90.1726	Bacteria|Chloroflexi|Chloroflexia|Chloroflexales|Chloroflexaceae|Candidatus_Chloroploca|NA
ASV_47	0.258257	90.4309	Bacteria|Chloroflexi|Anaerolineae|SBR1031|A4b|NA|NA
ASV_48	0.258257	90.6891	Bacteria|Bacteroidetes|Ignavibacteria|SJA-28|NA|NA|NA
ASV_49	0.237869	90.927	Bacteria|Bacteroidetes|Bacteroidia|Chitinophagales|Chitinophagaceae|Terrimonas|NA
ASV_50	0.237869	91.1649	Bacteria|Chloroflexi|Anaerolineae|SBR1031|NA|NA|NA
ASV_51	0.237869	91.4027	Bacteria|Proteobacteria|Alphaproteobacteria|Tistrellales|Geminicoccaceae|Candidatus_Alysiosphaera|NA
ASV_52	0.224276	91.627	Bacteria|Patescibacteria|Saccharimonadia|Saccharimonadales|NA|NA|NA
ASV_53	0.224276	91.8513	Bacteria|Proteobacteria|Alphaproteobacteria|Rhizobiales|A0839|NA|NA
ASV_54	0.210684	92.062	Bacteria|Actinobacteria|Actinobacteria|Micrococcales|Cellulomonadaceae|NA|NA
ASV_55	0.190295	92.2523	Bacteria|Bacteroidetes|Bacteroidia|Chitinophagales|Chitinophagaceae|Taibaiella|NA
ASV_56	0.183499	92.4358	Bacteria|Proteobacteria|Gammaproteobacteria|Xanthomonadales|Xanthomonadaceae|Pseudoxanthomonas|NA
ASV_57	0.169906	92.6057	Bacteria|Chloroflexi|Anaerolineae|C10-SB1A|NA|NA|NA
ASV_58	0.16311	92.7688	Bacteria|Proteobacteria|Alphaproteobacteria|Rhizobiales|Rhizobiaceae|Mesorhizobium|NA
ASV_59	0.156314	92.9251	Bacteria|Chloroflexi|Anaerolineae|RBG-13-54-9|NA|NA|NA
ASV_60	0.156314	93.0814	Bacteria|Actinobacteria|Actinobacteria|Micrococcales|Intrasporangiaceae|Tetrasphaera|NA
ASV_61	0.156314	93.2377	Bacteria|Actinobacteria|Actinobacteria|Propionibacteriales|Propionibacteriaceae|Propioniciclava|NA
ASV_62	0.149517	93.3873	Bacteria|Actinobacteria|Actinobacteria|Micrococcales|Intrasporangiaceae|Tetrasphaera|NA
ASV_63	0.149517	93.5368	Bacteria|Chloroflexi|Anaerolineae|SBR1031|NA|NA|NA
ASV_64	0.149517	93.6863	Bacteria|Proteobacteria|Gammaproteobacteria|Competibacterales|Competibacteraceae|Candidatus_Competibacter|NA
ASV_65	0.142721	93.829	Bacteria|Bacteroidetes|Bacteroidia|Chitinophagales|Chitinophagaceae|Sediminibacterium|NA
ASV_66	0.135925	93.9649	Bacteria|Chloroflexi|Anaerolineae|Caldilineales|Caldilineaceae|NA|NA
ASV_67	0.135925	94.1009	Bacteria|Proteobacteria|Gammaproteobacteria|Betaproteobacteriales|SC-I-84|NA|NA
ASV_68	0.129129	94.23	Bacteria|Proteobacteria|Gammaproteobacteria|Betaproteobacteriales|SC-I-84|NA|NA
ASV_69	0.129129	94.3591	Bacteria|WPS-2|NA|NA|NA|NA|NA
ASV_70	0.115536	94.4746	Bacteria|Proteobacteria|Alphaproteobacteria|Rhodobacterales|Rhodobacteraceae|Paracoccus|lutimaris
ASV_71	0.115536	94.5902	Bacteria|Chloroflexi|Chloroflexia|Chloroflexales|Chloroflexaceae|Chloronema|NA
ASV_72	0.115536	94.7057	Bacteria|Chloroflexi|Chloroflexia|Chloroflexales|Roseiflexaceae|Kouleothrix|NA
ASV_73	0.10874	94.8145	Bacteria|Chloroflexi|Chloroflexia|Chloroflexales|Chloroflexaceae|Candidatus_Chloroploca|NA
ASV_74	0.101944	94.9164	Bacteria|Proteobacteria|Gammaproteobacteria|Betaproteobacteriales|Burkholderiaceae|Tibeticola|NA
ASV_75	0.101944	95.0183	Bacteria|Chloroflexi|Chloroflexia|Chloroflexales|Roseiflexaceae|Kouleothrix|NA
ASV_76	0.0951475	95.1135	Bacteria|Proteobacteria|Gammaproteobacteria|Competibacterales|Competibacteraceae|Candidatus_Competibacter|NA
ASV_77	0.0951475	95.2086	Bacteria|Actinobacteria|Actinobacteria|Propionibacteriales|Propionibacteriaceae|Micropruina|NA
ASV_78	0.0951475	95.3038	Bacteria|Proteobacteria|Alphaproteobacteria|Rhizobiales|Xanthobacteraceae|NA|NA
ASV_79	0.0951475	95.3989	Bacteria|Chloroflexi|Chloroflexia|Thermomicrobiales|JG30-KF-CM45|NA|NA
ASV_80	0.0883512	95.4873	Bacteria|Actinobacteria|Actinobacteria|Propionibacteriales|Nocardioidaceae|Nocardioides|NA
ASV_81	0.0883512	95.5756	Bacteria|Proteobacteria|Gammaproteobacteria|Xanthomonadales|Xanthomonadaceae|Thermomonas|NA
ASV_82	0.081555	95.6572	Bacteria|Actinobacteria|Actinobacteria|Propionibacteriales|Propionibacteriaceae|Micropruina|glycogenica
ASV_83	0.081555	95.7388	Bacteria|Proteobacteria|Alphaproteobacteria|Reyranellales|Reyranellaceae|Reyranella|NA
ASV_84	0.081555	95.8203	Bacteria|Proteobacteria|Gammaproteobacteria|Betaproteobacteriales|Rhodocyclaceae|Dechloromonas|NA
ASV_85	0.081555	95.9019	Bacteria|Bacteroidetes|Bacteroidia|Sphingobacteriales|NS11-12_marine_group|NA|NA
ASV_86	0.0747587	95.9766	Bacteria|Proteobacteria|Alphaproteobacteria|Rhodobacterales|Rhodobacteraceae|Paracoccus|NA
ASV_87	0.0747587	96.0514	Bacteria|Proteobacteria|Alphaproteobacteria|Rhizobiales|Rhizobiaceae|Mesorhizobium|NA
ASV_88	0.0747587	96.1261	Bacteria|Proteobacteria|Gammaproteobacteria|Competibacterales|Competibacteraceae|Candidatus_Competibacter|NA
ASV_89	0.0747587	96.2009	Bacteria|Chloroflexi|Chloroflexia|Chloroflexales|Chloroflexaceae|Candidatus_Chloroploca|NA
ASV_90	0.0747587	96.2757	Bacteria|Chloroflexi|Chloroflexia|Chloroflexales|Chloroflexaceae|Candidatus_Chloroploca|NA
ASV_91	0.0679625	96.3436	Bacteria|Chloroflexi|Anaerolineae|Caldilineales|Caldilineaceae|NA|NA
ASV_92	0.0679625	96.4116	Bacteria|Actinobacteria|Actinobacteria|Micrococcales|Intrasporangiaceae|Tetrasphaera|NA
ASV_93	0.0679625	96.4795	Bacteria|Proteobacteria|Alphaproteobacteria|Rhizobiales|Hyphomicrobiaceae|Hyphomicrobium|denitrificans
ASV_94	0.0611662	96.5407	Bacteria|Chloroflexi|Chloroflexia|Chloroflexales|Chloroflexaceae|Candidatus_Chloroploca|NA
ASV_95	0.0611662	96.6019	Bacteria|Chloroflexi|Chloroflexia|Thermomicrobiales|JG30-KF-CM45|NA|NA
ASV_96	0.0611662	96.663	Bacteria|Proteobacteria|Gammaproteobacteria|Competibacterales|Competibacteraceae|Candidatus_Competibacter|NA
ASV_97	0.0611662	96.7242	Bacteria|Proteobacteria|Gammaproteobacteria|Betaproteobacteriales|SC-I-84|NA|NA
ASV_98	0.0611662	96.7854	Bacteria|Proteobacteria|Alphaproteobacteria|Rhizobiales|Rhizobiaceae|Mesorhizobium|NA
ASV_99	0.0611662	96.8465	Bacteria|Bacteroidetes|Bacteroidia|Chitinophagales|Chitinophagaceae|Ferruginibacter|NA
ASV_100	0.0611662	96.9077	Bacteria|Chloroflexi|Chloroflexia|Chloroflexales|Chloroflexaceae|Chloronema|NA
ASV_101	0.0611662	96.9689	Bacteria|Chloroflexi|Chloroflexia|Thermomicrobiales|JG30-KF-CM45|NA|NA
ASV_102	0.05437	97.0232	Bacteria|Proteobacteria|Alphaproteobacteria|Rhizobiales|Hyphomicrobiaceae|Hyphomicrobium|NA
ASV_103	0.05437	97.0776	Bacteria|Cyanobacteria|Oxyphotobacteria|Chloroplast|NA|NA|NA
ASV_104	0.05437	97.132	Bacteria|Actinobacteria|Actinobacteria|Propionibacteriales|Propionibacteriaceae|Propioniciclava|NA
ASV_105	0.05437	97.1864	Bacteria|Chloroflexi|Chloroflexia|Chloroflexales|Roseiflexaceae|NA|NA
ASV_106	0.05437	97.2407	Bacteria|Acidobacteria|Blastocatellia_(Subgroup_4)|Nov-24|NA|NA|NA
ASV_107	0.0475737	97.2883	Bacteria|Acidobacteria|Blastocatellia_(Subgroup_4)|Blastocatellales|Blastocatellaceae|NA|NA
ASV_108	0.0475737	97.3359	Bacteria|Chloroflexi|Chloroflexia|Thermomicrobiales|JG30-KF-CM45|NA|NA
ASV_109	0.0475737	97.3834	Bacteria|Actinobacteria|Actinobacteria|Propionibacteriales|Propionibacteriaceae|Propionicimonas|NA
ASV_110	0.0475737	97.431	Bacteria|Proteobacteria|Gammaproteobacteria|Betaproteobacteriales|SC-I-84|NA|NA
ASV_111	0.0475737	97.4786	Bacteria|Actinobacteria|Actinobacteria|Micrococcales|Dermatophilaceae|Piscicoccus|intestinalis
ASV_112	0.0475737	97.5262	Bacteria|Proteobacteria|Gammaproteobacteria|Betaproteobacteriales|Rhodocyclaceae|Candidatus_Accumulibacter|NA
ASV_113	0.0475737	97.5737	Bacteria|Chloroflexi|Chloroflexia|Chloroflexales|Roseiflexaceae|Kouleothrix|NA
ASV_114	0.0475737	97.6213	Bacteria|Proteobacteria|Deltaproteobacteria|Myxococcales|Phaselicystidaceae|Phaselicystis|NA
ASV_115	0.0407775	97.6621	Bacteria|Chloroflexi|Anaerolineae|Jan-20|NA|NA|NA
ASV_116	0.0407775	97.7029	Bacteria|Proteobacteria|Gammaproteobacteria|Betaproteobacteriales|SC-I-84|NA|NA
ASV_117	0.0407775	97.7436	Bacteria|Proteobacteria|Deltaproteobacteria|Oligoflexales|0319-6G20|NA|NA
ASV_118	0.0407775	97.7844	Bacteria|Proteobacteria|Alphaproteobacteria|Rhizobiales|Beijerinckiaceae|NA|NA
ASV_119	0.0407775	97.8252	Bacteria|Chloroflexi|Anaerolineae|SBR1031|NA|NA|NA
ASV_120	0.0339812	97.8592	Bacteria|Chloroflexi|Anaerolineae|SBR1031|A4b|OLB15|NA
ASV_121	0.0339812	97.8932	Bacteria|Proteobacteria|Gammaproteobacteria|Betaproteobacteriales|SC-I-84|NA|NA
ASV_122	0.0339812	97.9271	Bacteria|Chloroflexi|Chloroflexia|Chloroflexales|Chloroflexaceae|Candidatus_Chloroploca|NA
ASV_123	0.0339812	97.9611	Bacteria|Actinobacteria|Acidimicrobiia|Microtrichales|Iamiaceae|Iamia|NA
ASV_124	0.0339812	97.9951	Bacteria|Proteobacteria|Alphaproteobacteria|Rickettsiales|Mitochondria|NA|NA
ASV_125	0.0339812	98.0291	Bacteria|Proteobacteria|Alphaproteobacteria|Rhizobiales|Rhizobiales_Incertae_Sedis|Bauldia|NA
ASV_126	0.0339812	98.0631	Bacteria|Chloroflexi|Anaerolineae|SBR1031|NA|NA|NA
ASV_127	0.0339812	98.0971	Bacteria|Proteobacteria|Alphaproteobacteria|Tistrellales|Geminicoccaceae|Candidatus_Alysiosphaera|NA
ASV_128	0.0339812	98.131	Bacteria|Chloroflexi|Chloroflexia|Thermomicrobiales|JG30-KF-CM45|NA|NA
ASV_129	0.0339812	98.165	Bacteria|Chloroflexi|Chloroflexia|Chloroflexales|Roseiflexaceae|NA|NA
ASV_130	0.0339812	98.199	Bacteria|Actinobacteria|Actinobacteria|Propionibacteriales|Propionibacteriaceae|Propionicicella|NA
ASV_131	0.0339812	98.233	Bacteria|Chloroflexi|Chloroflexia|Chloroflexales|Chloroflexaceae|Chloronema|NA
ASV_132	0.0339812	98.267	Bacteria|Chloroflexi|Chloroflexia|Chloroflexales|Chloroflexaceae|Candidatus_Chloroploca|NA
ASV_133	0.0339812	98.3009	Bacteria|Proteobacteria|Alphaproteobacteria|Rhizobiales|Rhizobiaceae|Mesorhizobium|NA
ASV_134	0.0339812	98.3349	Bacteria|Proteobacteria|Alphaproteobacteria|Rhizobiales|Rhizobiaceae|Pseudaminobacter|NA
ASV_135	0.0339812	98.3689	Bacteria|Proteobacteria|Alphaproteobacteria|Rhizobiales|Rhizobiaceae|Allorhizobium-Neorhizobium-Pararhizobium-Rhizobium|NA
ASV_136	0.027185	98.3961	Bacteria|Proteobacteria|Gammaproteobacteria|Betaproteobacteriales|Rhodocyclaceae|Candidatus_Accumulibacter|NA
ASV_137	0.027185	98.4233	Bacteria|WPS-2|NA|NA|NA|NA|NA
ASV_138	0.027185	98.4505	Bacteria|Bacteroidetes|Bacteroidia|Sphingobacteriales|env.OPS_17|NA|NA
ASV_139	0.027185	98.4776	Bacteria|Proteobacteria|Alphaproteobacteria|Tistrellales|Geminicoccaceae|Candidatus_Alysiosphaera|NA
ASV_140	0.027185	98.5048	Bacteria|Actinobacteria|Acidimicrobiia|Microtrichales|Microtrichaceae|IMCC26207|NA
ASV_141	0.027185	98.532	Bacteria|Actinobacteria|Acidimicrobiia|NA|NA|NA|NA
ASV_142	0.027185	98.5592	Bacteria|Chloroflexi|Anaerolineae|SBR1031|NA|NA|NA
ASV_143	0.027185	98.5864	Bacteria|Proteobacteria|Gammaproteobacteria|Betaproteobacteriales|Nitrosomonadaceae|Nitrosomonas|NA
ASV_144	0.0203887	98.6068	Bacteria|Proteobacteria|Alphaproteobacteria|Caulobacterales|Caulobacteraceae|Brevundimonas|NA
ASV_145	0.0203887	98.6272	Bacteria|WPS-2|NA|NA|NA|NA|NA
ASV_146	0.0203887	98.6475	Bacteria|Actinobacteria|Actinobacteria|Propionibacteriales|Nocardioidaceae|Nocardioides|NA
ASV_147	0.0203887	98.6679	Bacteria|Proteobacteria|Alphaproteobacteria|Tistrellales|Geminicoccaceae|Candidatus_Alysiosphaera|NA
ASV_148	0.0203887	98.6883	Bacteria|Proteobacteria|Gammaproteobacteria|Betaproteobacteriales|Nitrosomonadaceae|966-1|NA
ASV_149	0.0203887	98.7087	Bacteria|Chloroflexi|Anaerolineae|SBR1031|NA|NA|NA
ASV_150	0.0203887	98.7291	Bacteria|Proteobacteria|Alphaproteobacteria|Rhizobiales|Rhizobiaceae|Mesorhizobium|NA
ASV_151	0.0203887	98.7495	Bacteria|Bacteroidetes|Chlorobia|Chlorobiales|Chlorobiaceae|Chlorobium|NA
ASV_152	0.0203887	98.7699	Bacteria|Proteobacteria|Alphaproteobacteria|Tistrellales|Geminicoccaceae|Candidatus_Alysiosphaera|NA
ASV_153	0.0203887	98.7903	Bacteria|Proteobacteria|Alphaproteobacteria|Rhizobiales|Xanthobacteraceae|NA|NA
ASV_154	0.0203887	98.8107	Bacteria|Actinobacteria|Actinobacteria|Micrococcales|Dermatophilaceae|NA|NA
ASV_155	0.0203887	98.831	Bacteria|Chloroflexi|Chloroflexia|Chloroflexales|Chloroflexaceae|Chloronema|NA
ASV_156	0.0203887	98.8514	Bacteria|Cyanobacteria|Oxyphotobacteria|Leptolyngbyales|Leptolyngbyaceae|NA|NA
ASV_157	0.0203887	98.8718	Bacteria|Proteobacteria|Gammaproteobacteria|Xanthomonadales|Rhodanobacteraceae|NA|NA
ASV_158	0.0203887	98.8922	Bacteria|Chloroflexi|Anaerolineae|SBR1031|A4b|NA|NA
ASV_159	0.0203887	98.9126	Bacteria|Chloroflexi|Chloroflexia|Chloroflexales|Chloroflexaceae|NA|NA
ASV_160	0.0203887	98.933	Bacteria|Cyanobacteria|Oxyphotobacteria|NA|NA|NA|NA
ASV_161	0.0203887	98.9534	Bacteria|Chloroflexi|Anaerolineae|SBR1031|A4b|NA|NA
ASV_162	0.0203887	98.9738	Bacteria|Proteobacteria|Deltaproteobacteria|Myxococcales|mle1-27|NA|NA
ASV_163	0.0203887	98.9942	Bacteria|Proteobacteria|Alphaproteobacteria|Caulobacterales|Caulobacteraceae|Phenylobacterium|conjunctum
ASV_164	0.0203887	99.0145	Bacteria|Cyanobacteria|Oxyphotobacteria|Nostocales|Oscillatoriaceae|Oxynema_BDU_92071|NA
ASV_165	0.0203887	99.0349	Bacteria|Acidobacteria|Holophagae|Holophagales|Holophagaceae|NA|NA
ASV_166	0.0203887	99.0553	Bacteria|Chloroflexi|Anaerolineae|SBR1031|A4b|NA|NA
ASV_167	0.0203887	99.0757	Bacteria|Chloroflexi|Anaerolineae|SBR1031|A4b|NA|NA
ASV_168	0.0203887	99.0961	Bacteria|Chloroflexi|Chloroflexia|Chloroflexales|Chloroflexaceae|Candidatus_Chloroploca|NA
ASV_169	0.0203887	99.1165	Bacteria|Chloroflexi|Chloroflexia|Chloroflexales|Chloroflexaceae|Chloronema|NA
ASV_170	0.0203887	99.1369	Bacteria|Bacteroidetes|Chlorobia|Chlorobiales|Chlorobiaceae|Chlorobaculum|NA
ASV_171	0.0135925	99.1505	Bacteria|Proteobacteria|Alphaproteobacteria|Micavibrionales|NA|NA|NA
ASV_172	0.0135925	99.1641	Bacteria|Chloroflexi|Anaerolineae|Jan-20|NA|NA|NA
ASV_173	0.0135925	99.1777	Bacteria|Actinobacteria|Actinobacteria|Propionibacteriales|Propionibacteriaceae|Propionicicella|NA
ASV_174	0.0135925	99.1912	Bacteria|Proteobacteria|Gammaproteobacteria|Competibacterales|Competibacteraceae|Candidatus_Competibacter|NA
ASV_175	0.0135925	99.2048	Bacteria|Proteobacteria|Gammaproteobacteria|Betaproteobacteriales|Burkholderiaceae|Simplicispira|NA
ASV_176	0.0135925	99.2184	Bacteria|Chloroflexi|Chloroflexia|Chloroflexales|Chloroflexaceae|Candidatus_Chloroploca|NA
ASV_177	0.0135925	99.232	Bacteria|Chloroflexi|Anaerolineae|SBR1031|NA|NA|NA
ASV_178	0.0135925	99.2456	Bacteria|Proteobacteria|Alphaproteobacteria|Rhizobiales|Xanthobacteraceae|NA|NA
ASV_179	0.0135925	99.2592	Bacteria|Proteobacteria|Alphaproteobacteria|Rhizobiales|Rhizobiales_Incertae_Sedis|Nordella|NA
ASV_180	0.0135925	99.2728	Bacteria|Proteobacteria|Alphaproteobacteria|Rhizobiales|Xanthobacteraceae|NA|NA
ASV_181	0.0135925	99.2864	Bacteria|Proteobacteria|Alphaproteobacteria|Rhizobiales|Rhizobiaceae|Mesorhizobium|NA
ASV_182	0.0135925	99.3	Bacteria|Chloroflexi|Chloroflexia|Chloroflexales|Roseiflexaceae|NA|NA
ASV_183	0.0135925	99.3136	Bacteria|Proteobacteria|Deltaproteobacteria|Myxococcales|mle1-27|NA|NA
ASV_184	0.0135925	99.3272	Bacteria|Proteobacteria|Alphaproteobacteria|Tistrellales|Geminicoccaceae|Candidatus_Alysiosphaera|NA
ASV_185	0.0135925	99.3408	Bacteria|Actinobacteria|Thermoleophilia|Solirubrobacterales|67-14|NA|NA
ASV_186	0.0135925	99.3544	Bacteria|Planctomycetes|Phycisphaerae|Phycisphaerales|Phycisphaeraceae|CL500-3|NA
ASV_187	0.0135925	99.3679	Bacteria|Acidobacteria|Blastocatellia_(Subgroup_4)|Nov-24|NA|NA|NA
ASV_188	0.0135925	99.3815	Bacteria|Proteobacteria|Alphaproteobacteria|NA|NA|NA|NA
ASV_189	0.0135925	99.3951	Bacteria|Bacteroidetes|Bacteroidia|Chitinophagales|Chitinophagaceae|Sediminibacterium|NA
ASV_190	0.0135925	99.4087	Bacteria|Bacteroidetes|Rhodothermia|Rhodothermales|Rhodothermaceae|NA|NA
ASV_191	0.0135925	99.4223	Bacteria|Chloroflexi|Chloroflexia|Chloroflexales|Chloroflexaceae|Chloronema|NA
ASV_192	0.0135925	99.4359	Bacteria|Proteobacteria|Alphaproteobacteria|Rhizobiales|Xanthobacteraceae|Pseudolabrys|NA
ASV_193	0.0135925	99.4495	Bacteria|Proteobacteria|Alphaproteobacteria|Rhizobiales|Rhizobiales_Incertae_Sedis|Phreatobacter|NA
ASV_194	0.0135925	99.4631	Bacteria|Actinobacteria|Actinobacteria|Corynebacteriales|Mycobacteriaceae|Mycobacterium|NA
ASV_195	0.00679625	99.4699	Bacteria|Proteobacteria|Alphaproteobacteria|Rhodospirillales|Rhodopirillaceae|Defluviicoccus|NA
ASV_196	0.00679625	99.4767	Bacteria|Chloroflexi|Anaerolineae|SBR1031|NA|NA|NA
ASV_197	0.00679625	99.4835	Bacteria|Actinobacteria|Actinobacteria|Micrococcales|Dermatophilaceae|Kineosphaera|limosa
ASV_198	0.00679625	99.4903	Bacteria|Proteobacteria|Alphaproteobacteria|Rhizobiales|A0839|NA|NA
ASV_199	0.00679625	99.4971	Bacteria|Proteobacteria|Alphaproteobacteria|Rhizobiales|Rhizobiaceae|Mesorhizobium|NA
ASV_200	0.00679625	99.5039	Bacteria|Chloroflexi|Chloroflexia|Chloroflexales|Chloroflexaceae|Candidatus_Chloroploca|NA
ASV_201	0.00679625	99.5107	Bacteria|Actinobacteria|Actinobacteria|Propionibacteriales|Propionibacteriaceae|Tessaracoccus|NA
ASV_202	0.00679625	99.5175	Bacteria|Bacteroidetes|Bacteroidia|Chitinophagales|Chitinophagaceae|Terrimonas|NA
ASV_203	0.00679625	99.5243	Bacteria|Actinobacteria|Actinobacteria|Propionibacteriales|Propionibacteriaceae|Micropruina|NA
ASV_204	0.00679625	99.5311	Bacteria|Proteobacteria|Alphaproteobacteria|Rhizobiales|Xanthobacteraceae|Rhodoplanes|NA
ASV_205	0.00679625	99.5379	Bacteria|Proteobacteria|Alphaproteobacteria|Caulobacterales|Caulobacteraceae|Brevundimonas|aveniformis
ASV_206	0.00679625	99.5447	Bacteria|Actinobacteria|Thermoleophilia|Solirubrobacterales|67-14|NA|NA
ASV_207	0.00679625	99.5514	Bacteria|Chloroflexi|Chloroflexia|Chloroflexales|Roseiflexaceae|NA|NA
ASV_208	0.00679625	99.5582	Bacteria|Actinobacteria|Actinobacteria|Micrococcales|Intrasporangiaceae|Tetrasphaera|veronensis
ASV_209	0.00679625	99.565	Bacteria|Chloroflexi|Chloroflexia|Chloroflexales|Chloroflexaceae|Chloronema|NA
ASV_210	0.00679625	99.5718	Bacteria|Bacteroidetes|Bacteroidia|Cytophagales|Spirosomaceae|NA|NA
ASV_211	0.00679625	99.5786	Bacteria|Actinobacteria|Actinobacteria|PeM15|NA|NA|NA
ASV_212	0.00679625	99.5854	Bacteria|Chloroflexi|Chloroflexia|Chloroflexales|Chloroflexaceae|Candidatus_Chloroploca|NA
ASV_213	0.00679625	99.5922	Bacteria|Bacteroidetes|Bacteroidia|Cytophagales|Spirosomaceae|Runella|NA
ASV_214	0.00679625	99.599	Bacteria|Chloroflexi|Anaerolineae|SBR1031|NA|NA|NA
ASV_215	0.00679625	99.6058	Bacteria|Actinobacteria|Actinobacteria|Frankiales|NA|NA|NA
ASV_216	0.00679625	99.6126	Bacteria|Bacteroidetes|Bacteroidia|Chitinophagales|37-13|NA|NA
ASV_217	0.00679625	99.6194	Bacteria|Chloroflexi|Anaerolineae|Ardenticatenales|NA|NA|NA
ASV_218	0.00679625	99.6262	Bacteria|Patescibacteria|Microgenomatia|Candidatus_Woesebacteria|NA|NA|NA
ASV_219	0.00679625	99.633	Bacteria|Proteobacteria|Alphaproteobacteria|Rhizobiales|Rhizobiaceae|Mesorhizobium|NA
ASV_220	0.00679625	99.6398	Bacteria|WPS-2|NA|NA|NA|NA|NA
ASV_221	0.00679625	99.6466	Bacteria|Chloroflexi|Anaerolineae|Ardenticatenales|NA|NA|NA
ASV_222	0.00679625	99.6534	Bacteria|Cyanobacteria|Oxyphotobacteria|Chloroplast|NA|NA|NA
ASV_223	0.00679625	99.6602	Bacteria|Chloroflexi|Chloroflexia|Chloroflexales|Chloroflexaceae|Candidatus_Chloroploca|NA
ASV_224	0.00679625	99.667	Bacteria|Actinobacteria|Acidimicrobiia|Microtrichales|Iamiaceae|Iamia|NA
ASV_225	0.00679625	99.6738	Bacteria|Actinobacteria|Actinobacteria|NA|NA|NA|NA
ASV_226	0.00679625	99.6806	Bacteria|Proteobacteria|Alphaproteobacteria|Rhizobiales|Rhizobiales_Incertae_Sedis|Bauldia|NA
ASV_227	0.00679625	99.6874	Bacteria|Chloroflexi|Chloroflexia|Chloroflexales|Chloroflexaceae|Candidatus_Chloroploca|NA
ASV_228	0.00679625	99.6942	Bacteria|Proteobacteria|Gammaproteobacteria|Xanthomonadales|Xanthomonadaceae|Thermomonas|NA
ASV_229	0.00679625	99.701	Bacteria|Proteobacteria|Alphaproteobacteria|Caulobacterales|Caulobacteraceae|Brevundimonas|NA
ASV_230	0.00679625	99.7078	Bacteria|Proteobacteria|Alphaproteobacteria|Rhizobiales|Rhizobiaceae|NA|NA
ASV_231	0.00679625	99.7146	Bacteria|Proteobacteria|Alphaproteobacteria|Rhizobiales|Xanthobacteraceae|Afipia|NA
ASV_232	0.00679625	99.7214	Bacteria|Proteobacteria|Alphaproteobacteria|Rhizobiales|Pleomorphomonadaceae|NA|NA
ASV_233	0.00679625	99.7282	Bacteria|Actinobacteria|Actinobacteria|Propionibacteriales|Propionibacteriaceae|Propionicicella|NA
ASV_234	0.00679625	99.7349	Bacteria|Nitrospirae|Nitrospira|Nitrospirales|Nitrospiraceae|Nitrospira|NA
ASV_235	0.00679625	99.7417	Bacteria|Proteobacteria|Alphaproteobacteria|Tistrellales|Geminicoccaceae|Candidatus_Alysiosphaera|NA
ASV_236	0.00679625	99.7485	Bacteria|Proteobacteria|Gammaproteobacteria|Betaproteobacteriales|B1-7BS|NA|NA
ASV_237	0.00679625	99.7553	Bacteria|Cyanobacteria|Oxyphotobacteria|Chloroplast|NA|NA|NA
ASV_238	0.00679625	99.7621	Bacteria|Chloroflexi|Chloroflexia|Chloroflexales|Chloroflexaceae|Candidatus_Chloroploca|NA
ASV_239	0.00679625	99.7689	Bacteria|Actinobacteria|Actinobacteria|Corynebacteriales|Nocardiaceae|Gordonia|NA
ASV_240	0.00679625	99.7757	Bacteria|Proteobacteria|Alphaproteobacteria|Sphingomonadales|Sphingomonadaceae|Sphingomonas|NA
ASV_241	0.00679625	99.7825	Bacteria|Actinobacteria|Actinobacteria|Micrococcales|Microbacteriaceae|Leucobacter|NA
ASV_242	0.00679625	99.7893	Bacteria|Actinobacteria|Thermoleophilia|Solirubrobacterales|67-14|NA|NA
ASV_243	0.00679625	99.7961	Bacteria|Proteobacteria|Deltaproteobacteria|Myxococcales|Sandaracinaceae|Sandaracinus|NA
ASV_244	0.00679625	99.8029	Bacteria|Chloroflexi|Chloroflexia|Chloroflexales|Chloroflexaceae|Chloronema|NA
ASV_245	0.00679625	99.8097	Bacteria|Actinobacteria|Thermoleophilia|Solirubrobacterales|67-14|NA|NA
ASV_246	0.00679625	99.8165	Bacteria|Actinobacteria|Actinobacteria|Micrococcales|Dermatophilaceae|Piscicoccus|NA
ASV_247	0.00679625	99.8233	Bacteria|Chloroflexi|Anaerolineae|SBR1031|NA|NA|NA
ASV_248	0.00679625	99.8301	Bacteria|Proteobacteria|Gammaproteobacteria|Competibacterales|Competibacteraceae|Candidatus_Contendobacter|NA
ASV_249	0.00679625	99.8369	Bacteria|Bacteroidetes|Bacteroidia|Chitinophagales|Chitinophagaceae|NA|NA
ASV_250	0.00679625	99.8437	Bacteria|Bacteroidetes|Chlorobia|Chlorobiales|Chlorobiaceae|Chlorobaculum|NA
ASV_251	0.00679625	99.8505	Bacteria|Patescibacteria|Saccharimonadia|Saccharimonadales|Saccharimonadaceae|NA|NA
ASV_252	0.00679625	99.8573	Bacteria|Chloroflexi|Anaerolineae|Caldilineales|Caldilineaceae|NA|NA
ASV_253	0.00679625	99.8641	Bacteria|NA|NA|NA|NA|NA|NA
ASV_254	0.00679625	99.8709	Bacteria|Chloroflexi|Chloroflexia|Chloroflexales|Chloroflexaceae|Chloronema|NA
ASV_255	0.00679625	99.8777	Bacteria|Proteobacteria|Alphaproteobacteria|Rhodobacterales|Rhodobacteraceae|Gemmobacter|NA
ASV_256	0.00679625	99.8845	Bacteria|Proteobacteria|Alphaproteobacteria|Rhizobiales|Xanthobacteraceae|Afipia|NA
ASV_257	0.00679625	99.8913	Bacteria|Chloroflexi|Chloroflexia|Chloroflexales|Chloroflexaceae|Chloronema|NA
ASV_258	0.00679625	99.8981	Bacteria|Chloroflexi|Anaerolineae|Ardenticatenales|NA|NA|NA
ASV_259	0.00679625	99.9049	Bacteria|Chloroflexi|Anaerolineae|SBR1031|A4b|NA|NA
ASV_260	0.00679625	99.9116	Bacteria|Chloroflexi|Anaerolineae|SBR1031|A4b|NA|NA
ASV_261	0.00679625	99.9184	Bacteria|Proteobacteria|Alphaproteobacteria|Rhizobiales|Hyphomicrobiaceae|Hyphomicrobium|NA
ASV_262	0.00679625	99.9252	Bacteria|Actinobacteria|Thermoleophilia|Solirubrobacterales|67-14|NA|NA
ASV_263	0.00679625	99.932	Bacteria|Proteobacteria|Alphaproteobacteria|Rhizobiales|Beijerinckiaceae|NA|NA
ASV_264	0.00679625	99.9388	Bacteria|Actinobacteria|Actinobacteria|Propionibacteriales|Propionibacteriaceae|Propionicicella|NA
ASV_265	0.00679625	99.9456	Bacteria|Actinobacteria|Actinobacteria|Micrococcales|Microbacteriaceae|Leucobacter|NA
ASV_266	0.00679625	99.9524	Bacteria|Chloroflexi|Anaerolineae|Caldilineales|Caldilineaceae|NA|NA
ASV_267	0.00679625	99.9592	Eukaryota|NA|NA|NA|NA|NA|NA
ASV_268	0.00679625	99.966	Bacteria|Chloroflexi|Anaerolineae|Anaerolineales|Anaerolineaceae|NA|NA
ASV_269	0.00679625	99.9728	Bacteria|Cyanobacteria|Oxyphotobacteria|Pseudanabaenales|Pseudanabaenaceae|Pseudanabaena_PCC-6802|NA
ASV_270	0.00679625	99.9796	Bacteria|Actinobacteria|Actinobacteria|Propionibacteriales|Propionibacteriaceae|Micropruina|NA
ASV_271	0.00679625	99.9864	Bacteria|Proteobacteria|Deltaproteobacteria|Myxococcales|Sandaracinaceae|Sandaracinus|NA
ASV_272	0.00679625	99.9932	Bacteria|Chloroflexi|Chloroflexia|Chloroflexales|Chloroflexaceae|Chloronema|NA
ASV_273	0.00679625	100	Bacteria|Actinobacteria|Actinobacteria|Propionibacteriales|Propionibacteriaceae|NA|NA
