# Supplementary material for: Influence of Extraction Solvent on Nontargeted Metabolomics Analysis of Enrichment Reactor Cultures Performing Enhanced Biological Phosphorus Removal (EBPR)
Source: Metabolites. 2021 Apr 26;11(5):269. doi: 10.3390/metabo11050269 (PMC8145293; doi:10.3390/metabo11050269)
Supplement: Supplementary file 1 [file metabolites-11-00269-s001.zip › Supplementary_DataFile4_ReactorB_Pairwise_Postive.xlsx]

## Sheet: ReactorB_Solvent_Type_Type
Supplementary Data File 3
Post-hoc PERMANOVA results for positive mode data in Reactor B
Term 'Solvent x Type' for pairs of levels of factor 'Type'
Within level 'M' of factor 'Solvent'
Groups	t	P(perm)	Unique perms
Intra, Extra	29.55	0.0022	8439
Average Similarity between/within groups (M)
	Intra	Extra
Intra	93.897
Extra	36.141	92.647
Within level 'MW1' of factor 'Solvent'
Groups	t	P(perm)	Unique perms
Intra, Extra	41.635	0.0022	7894
Average Similarity between/within groups (MW1)
	Intra	Extra
Intra	96.054
Extra	22.65	93.408
Within level 'MCW' of factor 'Solvent'
Groups	t	P(perm)	Unique perms
Intra, Extra	19.069	0.0002	9838
Average Similarity between/within groups (MCW)
	Intra	Extra
Intra	91.56
Extra	27.745	93.506

## Sheet: ReactorB_Solvent_Type_Solvent
Supplementary Data File 3
Post-hoc PERMANOVA results for positive mode data in Reactor B
Term 'Solvent x Type' for pairs of levels of factor 'Solvent'
Within level 'Intra' of factor 'Type'
Groups	t	P(perm)	Unique perms
M, MW1	26.396	0.0019	8645
M, MCW	11.997	0.0026	9479
MW1, MCW	7.2512	0.0022	9564
Average Similarity between/within groups (Intra)
	M	MW1	MCW
M	93.897
MW1	51.85	96.054
MCW	61.981	78.32	91.56
Within level 'Extra' of factor 'Type'
Groups	t	P(perm)	Unique perms
M, MW1	7.5859	0.0024	9588
M, MCW	7.1115	0.0026	9879
MW1, MCW	4.5974	0.0078	9855
Average Similarity between/within groups (Extra)
	M	MW1	MCW
M	92.647
MW1	82.159	93.408
MCW	80.601	87.612	93.506

## Sheet: ReactorB_Time_Type_Time
Supplementary Data File 3
Post-hoc PERMANOVA results for positive mode data in Reactor B
Term 'Type xTime' for pairs of levels of factor 'Time'
Within level 'Intra' of factor 'Type'
Groups	t	P(perm)	Unique perms	P(MC)
Stage1, Stage3	1.5851	0.1033	10	0.0756
Average Similarity between/within groups (Intra)
	Stage1	Stage3
Stage1	72.714
Stage3	73.871	70.525
Within level 'Extra' of factor 'Type'
Groups	t	P(perm)	Unique perms	P(MC)
Stage1, Stage3	2.6815	0.0343	60	0.0017
Average Similarity between/within groups (Extra)
	Stage1	Stage3
Stage1	86.087
Stage3	86.127	86.774

## Sheet: ReactorB_Time_Type_Type
Supplementary Data File 3 (
Post-hoc PERMANOVA results for positive mode data in Reactor B
Term 'Type x Time' for pairs of levels of factor 'Type'
Within level 'Stage1' of factor 'Time'
Groups	t	P(perm)	Unique perms	P(MC)
Intra, Extra	29.303	0.0972	38	0.0001
Average Similarity between/within groups (Stage 1)
	Intra	Extra
Intra	72.714
Extra	29.241	86.087
Within level 'Stage3' of factor 'Time'
Groups	t	P(perm)	Unique perms	P(MC)
Intra, Extra	30.357	0.0001	170	0.0002
Average Similarity between/within groups (Stage 2)
	Intra	Extra
Intra	70.525
Extra	27.086	86.774
