# Supplementary material for: Influence of Extraction Solvent on Nontargeted Metabolomics Analysis of Enrichment Reactor Cultures Performing Enhanced Biological Phosphorus Removal (EBPR)
Source: Metabolites. 2021 Apr 26;11(5):269. doi: 10.3390/metabo11050269 (PMC8145293; doi:10.3390/metabo11050269)
Supplement: Supplementary file 1 [file metabolites-11-00269-s001.zip › Supplementary_DataFile5_ReactorB_Pairwise_Negative.xlsx]

## Sheet: ReactorB_Solvent_Type_Type
Supplementary Data File 4
Post-hoc PERMANOVA results for negative mode data in Reactor B
Term 'Solvent x Type' for pairs of levels of factor 'Type'
Within level 'M' of factor 'Solvent'
Groups	t	P(perm)	Unique perms	P(MC)
Intra, Extra	26.004	0.0024	8646	0.0001
Average Similarity between/within groups (M)
	Intra	Extra
Intra	92.709
Extra	25.192	91.746
Within level 'MW1' of factor 'Solvent'
Groups	t	P(perm)	Unique perms	P(MC)
Intra, Extra	40.554	0.0017	7586	0.0001
Average Similarity between/within groups (MW1)
	Intra	Extra
Intra	96.363
Extra	12.852	92.188
Within level 'MCW' of factor 'Solvent'
Groups	t	P(perm)	Unique perms	P(MC)
Intra, Extra	31.817	0.0001	9815	0.0002
Average Similarity between/within groups (MCW)
	Intra	Extra
Intra	96.13
Extra	15.379	92.205

## Sheet: ReactorB_Solvent_Type_Solvent
Supplementary Data File 4
Post-hoc PERMANOVA results for negative mode data in Reactor B
Term 'Solvent x Type' for pairs of levels of factor 'Solvent'
Within level 'Intra' of factor 'Type'
Groups	t	P(perm)	Unique perms	P(MC)
M, MW1	26.394	0.0022	8764	0.0001
M, MCW	21.532	0.0024	8898	0.0001
MW1, MCW	12.816	0.0026	9451	0.0002
Average Similarity between/within groups (Intra)
	M	MW1	MCW
M	92.709
MW1	40.875	96.363
MCW	51.803	79.389	96.13
Within level 'Extra' of factor 'Type'
Groups	t	P(perm)	Unique perms	P(MC)
M, MW1	5.7977	0.0025	9619	0.0009
M, MCW	5.4323	0.005	9850	0.0029
MW1, MCW	2.3713	0.0272	9880	0.0286
Average Similarity between/within groups (Extra)
	M	MW1	MCW
M	91.746
MW1	82.283	92.188
MCW	81.927	89.977	92.205

## Sheet: ReactorB_Type_Time_Time
Supplementary Data File 4
Post-hoc PERMANOVA results for positive mode data in Reactor B
Term 'Type x Time' for pairs of levels of factor 'Time'
Within level 'Intra' of factor 'Type'
Groups	t	P(perm)	Unique perms	P(MC)
Stage1, Stage3	1.8316	0.1034	10	0.0105
Average Similarity between/within groups (Intra)
	Stage1	Stage3
Stage1	67.188
Stage3	69.824	66.609
Within level 'Extra' of factor 'Type'
Groups	t	P(perm)	Unique perms	P(MC)
Stage1, Stage3	2.0952	0.0307	60	0.0046
Average Similarity between/within groups (Extra)
	Stage1	Stage3
Stage1	87.054
Stage3	86.576	86.893

## Sheet: ReactorB_Type_Time_Type
Supplementary Data File 4
Post-hoc PERMANOVA results for positive mode data in Reactor B
Term 'Type x Time' for pairs of levels of factor 'Type'
Within level 'Stage1' of factor 'Time'
Groups	t	P(perm)	Unique perms	P(MC)
Intra, Extra	32.249	0.0987	38	0.0001
Average Similarity between/within groups (Stage1)
	Intra	Extra
Intra	67.188
Extra	19.003	87.054
Within level 'Stage3' of factor 'Time'
Groups	t	P(perm)	Unique perms	P(MC)
Intra, Extra	36.978	0.0001	170	0.0002
Average Similarity between/within groups (Stage3)
	Intra	Extra
Intra	66.609
Extra	17.102	86.893
