# Supplementary material for: Influence of Extraction Solvent on Nontargeted Metabolomics Analysis of Enrichment Reactor Cultures Performing Enhanced Biological Phosphorus Removal (EBPR)
Source: Metabolites. 2021 Apr 26;11(5):269. doi: 10.3390/metabo11050269 (PMC8145293; doi:10.3390/metabo11050269)
Supplement: Supplementary file 1 [file metabolites-11-00269-s001.zip › Supplementary_DataFile2_ReactorA_Pairwise_Positive.xlsx]

## Sheet: Reactor A_Solvent_Time_Time
Supplementary Data File 1
Post-hoc PERMANOVA results for positive mode data in Reactor A
Term 'Solvent x Time' for pairs of levels of factor 'Time'
Within level 'MW1' of factor 'Solvent'
Groups	t	P(perm)	Unique perms	P(MC)
Stage1, Stage2	0.63494	0.8014	10	0.6186
Stage1, Stage3	2.1262	0.0967	10	0.0932
Stage1, Stage4	1.3938	0.1975	10	0.2089
Stage2, Stage3	6.5041	0.1015	10	0.0024
Stage2, Stage4	2.9698	0.1051	10	0.0139
Stage3, Stage4	3.3459	0.0994	10	0.0171
Average Similarity between/within groups (MW1)
	Stage1	Stage2	Stage3	Stage4
Stage1	72.099
Stage2	79.888	90.184
Stage3	69.938	70.558	96.211
Stage4	68.013	63.652	63.76	77.135
Within level 'MW2' of factor 'Solvent'
Groups	t	P(perm)	Unique perms	P(MC)
Stage1, Stage2	2.3629	0.1037	10	0.0637
Stage1, Stage3	1.2467	0.3046	10	0.2615
Stage1, Stage4	9.0246	0.1011	10	0.0002
Stage2, Stage3	1.9936	0.2061	10	0.0971
Stage2, Stage4	2.1804	0.0986	10	0.0415
Stage3, Stage4	6.5416	0.1	10	0.001
Average Similarity between/within groups (MW2)
	Stage1	Stage2	Stage3	Stage4
Stage1	95.543
Stage2	69.952	72.725
Stage3	90.252	71.893	88.676
Stage4	55.301	67.635	55.573	89.191
Within level 'MW3' of factor 'Solvent'
Groups	t	P(perm)	Unique perms	P(MC)
Stage1, Stage2	0.54962	0.7982	10	0.7378
Stage1, Stage3	0.41625	1	10	0.8638
Stage1, Stage4	0.53864	0.6985	10	0.7347
Stage2, Stage3	0.47693	0.7966	10	0.7963
Stage2, Stage4	0.69517	0.5988	10	0.5774
Stage3, Stage4	0.57736	0.6892	10	0.7002
Average Similarity between/within groups (MW3)
	Stage1	Stage2	Stage3	Stage4
Stage1	87.66
Stage2	89.878	88.543
Stage3	89.902	90.524	88.343
Stage4	89.091	89.358	89.499	86.758
Within level 'M' of factor 'Solvent'
Groups	t	P(perm)	Unique perms	P(MC)
Stage1, Stage2	0.3514	0.7004	10	0.8444
Stage1, Stage3	0.33509	0.7035	10	0.8582
Stage1, Stage4	0.42831	0.6969	10	0.794
Stage2, Stage3	0.31943	0.705	10	0.876
Stage2, Stage4	0.60411	0.4958	10	0.6465
Stage3, Stage4	0.54219	0.4966	10	0.7021
Average Similarity between/within groups (M)
	Stage1	Stage2	Stage3	Stage4
Stage1	75.002
Stage2	81.853	77.672
Stage3	81.576	82.55	76.997
Stage4	80.6	80.554	80.437	75.685
Within level 'MCW' of factor 'Solvent'
Groups	t	P(perm)	Unique perms	P(MC)
Stage1, Stage2	1.4403	0.1994	10	0.1424
Stage1, Stage3	1.0565	0.2984	10	0.351
Stage1, Stage4	2.1935	0.0979	10	0.0242
Stage2, Stage3	0.95068	0.6007	10	0.4022
Stage2, Stage4	2.1314	0.0992	10	0.0216
Stage3, Stage4	0.86956	1	10	0.4478
Average Similarity between/within groups (MCW)
	Stage1	Stage2	Stage3	Stage4
Stage1	96.216
Stage2	95.267	95.594
Stage3	86.867	87.095	78.59
Stage4	94.054	93.641	86.886	95.867

## Sheet: Reactor A_Solvent_Time_Solvent
Supplementary Data File 1:
Post-hoc PERMANOVA results for negative mode data in Reactor A
Term 'Solvent x Time' for pairs of levels of factor 'Solvent'
Within level 'Stage1' of factor 'Time'
Groups	t	P(perm)	Unique perms	P(MC)
MW1, MW2	2.3129	0.1684	38	0.0885
MW1, MW3	2.0608	0.1615	38	0.1114
MW1, M	1.9482	0.1009	38	0.1187
MW1, MCW	3.0542	0.1001	38	0.0447
MW2, MW3	6.3438	0.1026	38	0.0105
MW2, M	4.8771	0.0997	38	0.0179
MW2, MCW	12.343	0.0967	38	0.0029
MW3, M	18.473	0.0507	38	0.0014
MW3, MCW	5.0997	0.1065	38	0.017
M, MCW	4.1309	0.0997	38	0.0264
Average Similarity between/within groups (Stage 1)
	MW1	MW2	MW3	M	MCW
MW1	72.099
MW2	65.502	95.543
MW3	60.062	61.317	87.66
M	51.979	42.814	68.126	75.002
MCW	57.144	74.492	70.973	52.729	96.216
Within level 'Stage2' of factor 'Time'
Groups	t	P(perm)	Unique perms	P(MC)
MW1, MW2	1.3656	0.254	38	0.2679
MW1, MW3	6.3735	0.0948	38	0.0097
MW1, M	4.139	0.0974	38	0.024
MW1, MCW	9.2852	0.1051	38	0.0058
MW2, MW3	3.4752	0.0975	38	0.0349
MW2, M	3.7061	0.1002	38	0.0269
MW2, MCW	2.719	0.0979	38	0.0663
MW3, M	<0
MW3, MCW	4.7852	0.0962	38	0.0217
M, MCW	4.3452	0.0955	38	0.0229
Average Similarity between/within groups (Stage 2)
	MW1	MW2	MW3	M	MCW
MW1	90.184
MW2	72.613	72.725
MW3	56.122	54.523	88.543
M	50.494	45.988	69.652	77.672
MCW	55.194	63.556	73.083	54.559	95.594
Within level 'Stage3' of factor 'Time'
Groups	t	P(perm)	Unique perms	P(MC)
MW1, MW2	6.0919	0.0991	38	0.0134
MW1, MW3	10.789	0.0818	38	0.0038
MW1, M	4.8546	0.0973	38	0.0181
MW1, MCW	5.1042	0.0997	38	0.0183
MW2, MW3	4.8015	0.106	38	0.0173
MW2, M	4.158	0.104	38	0.0237
MW2, MCW	2.6228	0.1004	38	0.0712
MW3, M	3.2275	0.0845	38	0.0484
MW3, MCW	2.409	0.0974	38	0.0835
M, MCW	2.9953	0.1028	38	0.0432
Average Similarity between/within groups (Stage 3)
	MW1	MW2	MW3	M	MCW
MW1	96.211
MW2	68.548	88.676
MW3	60.045	61.527	88.343
M	43.007	44.266	68.757	76.997
MCW	46.199	65.649	66.495	56.1	78.59
Within level 'Stage4' of factor 'Time'
Groups	t	P(perm)	Unique perms	P(MC)
MW1, MW2	3.0298	0.1012	38	0.0645
MW1, MW3	2.5754	0.0995	38	0.0615
MW1, M	3.8443	0.1012	38	0.0298
MW1, MCW	2.7997	0.0997	38	0.052
MW2, MW3	5.1783	0.0987	38	0.0205
MW2, M	3.6282	0.1021	38	0.0343
MW2, MCW	6.2547	0.104	38	0.0122
MW3, M	59.347	0.0496	38	0.0002
MW3, MCW	5.0455	0.1036	38	0.0179
M, MCW	4.5034	0.0984	38	0.0195
Average Similarity between/within groups (Stage 4)
	MW1	MW2	MW3	M	MCW
MW1	77.135
MW2	59.924	89.191
MW3	74.279	57.612	86.758
M	61.672	54.649	66.877	75.685
MCW	67.215	68.726	70.989	51.078	95.867
