# Supplementary material for: Influence of Extraction Solvent on Nontargeted Metabolomics Analysis of Enrichment Reactor Cultures Performing Enhanced Biological Phosphorus Removal (EBPR)
Source: Metabolites. 2021 Apr 26;11(5):269. doi: 10.3390/metabo11050269 (PMC8145293; doi:10.3390/metabo11050269)
Supplement: Supplementary file 1 [file metabolites-11-00269-s001.zip › Supplementary_DataFile3_ReactorA_Pairwise_Negative.xlsx]

## Sheet: ReactorA_Solvent_Time_Time
Supplementary Data File 2
Post-hoc PERMANOVA results for negative mode data in Reactor A
Term 'Solvent x Time' for pairs of levels of factor 'Time'
Within level 'MW1' of factor 'Solvent'
Groups	t	P(perm)	Unique perms	P(MC)
Stage1, Stage2	0.65527	0.8002	10	0.6196
Stage1, Stage3	2.0051	0.0998	10	0.0999
Stage1, Stage4	1.4557	0.2004	10	0.194
Stage2, Stage3	6.1513	0.0988	10	0.0022
Stage2, Stage4	2.7811	0.1011	10	0.0153
Stage3, Stage4	2.6004	0.0958	10	0.0341
Average Similarity between/within groups (MW1)
	Stage1	Stage2	Stage3	Stage4
Stage1	75.74
Stage2	82.454	91.038
Stage3	75.026	75.127	97.224
Stage4	69.508	64.318	69.403	76.597
Within level 'MW2' of factor 'Solvent'
Groups	t	P(perm)	Unique perms	P(MC)
Stage1, Stage2	2.2243	0.1009	10	0.075
Stage1, Stage3	1.4915	0.1036	10	0.1647
Stage1, Stage4	6.5276	0.0994	10	0.0012
Stage2, Stage3	1.854	0.2016	10	0.1202
Stage2, Stage4	1.9476	0.1034	10	0.0729
Stage3, Stage4	5.3223	0.1002	10	0.0024
Average Similarity between/within groups (MW2)
	Stage1	Stage2	Stage3	Stage4
Stage1	95.662
Stage2	70.352	71.151
Stage3	90.802	72.96	90.137
Stage4	53.788	66.898	56.488	84.046
Within level 'MW3' of factor 'Solvent'
Groups	t	P(perm)	Unique perms	P(MC)
Stage1, Stage2	1.423	0.1027	10	0.1533
Stage1, Stage3	1.0809	0.294	10	0.3598
Stage1, Stage4	1.621	0.0981	10	0.0816
Stage2, Stage3	1.0796	0.4037	10	0.3542
Stage2, Stage4	2.225	0.0959	10	0.0236
Stage3, Stage4	1.641	0.101	10	0.0742
Average Similarity between/within groups (MW3)
	Stage1	Stage2	Stage3	Stage4
Stage1	95.079
Stage2	94.2	95.002
Stage3	94.253	94.339	93.812
Stage4	93.651	92.128	92.843	94.825
Within level 'M' of factor 'Solvent'
Groups	t	P(perm)	Unique perms	P(MC)
Stage1, Stage2	1.3824	0.2015	10	0.1643
Stage1, Stage3	1.456	0.0984	10	0.1393
Stage1, Stage4	1.4926	0.0991	10	0.1185
Stage2, Stage3	1.0414	0.5009	10	0.3922
Stage2, Stage4	2.1351	0.1035	10	0.0315
Stage3, Stage4	2.0636	0.1028	10	0.0319
Average Similarity between/within groups (M)
	Stage1	Stage2	Stage3	Stage4
Stage1	90.056
Stage2	89.881	92.252
Stage3	89.262	91.676	91.349
Stage4	88.297	86.928	86.726	90.148
Within level 'MCW' of factor 'Solvent'
Groups	t	P(perm)	Unique perms	P(MC)
Stage1, Stage2	1.2056	0.3025	10	0.2685
Stage1, Stage3	0.92081	0.798	10	0.4174
Stage1, Stage4	2.2752	0.1006	10	0.0196
Stage2, Stage3	0.93705	0.6995	10	0.4049
Stage2, Stage4	2.1238	0.1064	10	0.028
Stage3, Stage4	0.83557	0.8943	10	0.4617
Average Similarity between/within groups (MCW)
	Stage1	Stage2	Stage3	Stage4
Stage1	96.534
Stage2	95.3	94.893
Stage3	83.888	83.629	71.438
Stage4	94.498	93.409	83.38	96.377

## Sheet: ReactorA_Solvent_Time_Solvent
Supplementary Data File 2
Post-hoc PERMANOVA results for negative mode data in Reactor A
Term 'Solvent x Time' for pairs of levels of factor 'Solvent'
Within level 'Stage1' of factor 'Time'
Groups	t	P(perm)	Unique perms	P(MC)
MW1, MW2	2.2913	0.1641	38	0.118
MW1, MW3	3.7324	0.0978	38	0.0319
MW1, M	4.6689	0.0962	38	0.0178
MW1, MCW	3.7644	0.0977	38	0.035
MW2, MW3	10.347	0.0986	38	0.0033
MW2, M	12.327	0.0994	38	0.0021
MW2, MCW	10.089	0.103	38	0.0039
MW3, M	12.094	0.1031	38	0.0024
MW3, MCW	7.0417	0.0997	38	0.0059
M, MCW	10.812	0.0977	38	0.0021
Average Similarity between/within groups (Stage 1)
	MW1	MW2	MW3	M	MCW
MW1	75.74
MW2	70.187	95.662
MW3	55.633	67.567	95.079
M	45.914	42.697	59.436	90.056
MCW	57.001	74.921	82.75	52.618	96.534
Within level 'Stage2' of factor 'Time'
Groups	t	P(perm)	Unique perms	P(MC)
MW1, MW2	0.77876	0.5762	38	0.5773
MW1, MW3	12.046	0.0994	38	0.0028
MW1, M	13.005	0.0982	38	0.0011
MW1, MCW	9.9742	0.1046	38	0.0049
MW2, MW3	2.7799	0.1022	38	0.0592
MW2, M	3.3671	0.0931	38	0.0359
MW2, MCW	2.985	0.1049	38	0.0567
MW3, M	16.636	0.0977	38	0.0015
MW3, MCW	5.8246	0.1065	38	0.0096
M, MCW	11.358	0.0981	38	0.0028
Average Similarity between/within groups (Stage 2)
	MW1	MW2	MW3	M	MCW
MW1	91.038
MW2	78.798	71.151
MW3	52.325	59.766	95.002
M	46.708	49.886	61.083	92.252
MCW	51.871	59.825	83.64	55.524	94.893
Within level 'Stage3' of factor 'Time'
Groups	t	P(perm)	Unique perms	P(MC)
MW1, MW2	3.3584	0.1003	38	0.037
MW1, MW3	14.492	0.105	38	0.0011
MW1, M	20.777	0.0945	38	0.0014
MW1, MCW	2.8834	0.0978	38	0.0623
MW2, MW3	7.2642	0.0977	38	0.0094
MW2, M	9.3085	0.099	38	0.0046
MW2, MCW	1.8674	0.0996	38	0.1506
MW3, M	10.356	0.0875	38	0.005
MW3, MCW	1.1003	0.4512	38	0.3861
M, MCW	2.6404	0.1043	38	0.0677
Average Similarity between/within groups (Stage 3)
	MW1	MW2	MW3	M	MCW
MW1	97.224
MW2	83.51	90.137
MW3	62.066	68.921	93.812
M	42.489	47.632	62.935	91.349
MCW	59.107	66.027	76.515	59.313	71.438
Within level 'Stage4' of factor 'Time'
Groups	t	P(perm)	Unique perms	P(MC)
MW1, MW2	1.8867	0.192	38	0.168
MW1, MW3	2.8575	0.0993	38	0.0499
MW1, M	3.6273	0.0975	38	0.0358
MW1, MCW	2.3096	0.1038	38	0.0928
MW2, MW3	4.6284	0.1001	38	0.0203
MW2, M	4.8337	0.1027	38	0.0148
MW2, MCW	5.7371	0.0997	38	0.0143
MW3, M	15.556	0.0692	38	0.0028
MW3, MCW	6.917	0.1016	38	0.0068
M, MCW	12.168	0.1034	38	0.0027
Average Similarity between/within groups (Stage 4)
	MW1	MW2	MW3	M	MCW
MW1	76.597
MW2	67.817	84.046
MW3	66.627	64.646	94.825
M	52.125	63.073	59.619	90.148
MCW	70.662	60.536	83.382	53.14	96.377
